# Supplementary material for: The relationship between niche breadth and phylogenetic characteristics of eight species of rhubarb on the Qinghai‐Tibet Plateau, Asia
Source: Ecol Evol. 2024 Feb 29;14(3):e11040. doi: 10.1002/ece3.11040 (PMC10904883; doi:10.1002/ece3.11040)
Supplement: Supplementary file 1 — Appendix S1. [file ECE3-14-e11040-s001.xlsx]

## Sheet: Appendix S1
Appendix S2. Genomic data of eight rhubarb species were collected
ndhE NADH dehydrogenase subunit 4L [ Rheum palmatum ]	>NC_027728.1:c125381-125076 Rheum palmatum chloroplast, complete genome
Gene ID: 25396556, updated on 6-Apr-2016	ATGATGCTCGAACATGTACTTGTTTTGAGTGCCTATTTATTTTCTATCGGTATCTATGGATTAATCACAA
	GCCGAAATTTAGTTAGAGCTCTTATGTGTCTTGAACTTATCTTGAATGCGGTTAATCTTAACTTCGTAAC
	ATTTTCTGACTTTTTTGATAGTCGTCAACTAAAAGGAAACATTTTCTCCATTTTTGTTATAGCTATTGCA
	GCCGCTGAAGCAGCTATTGGACCGGCTATTGTTTCGGCAATTTATCGTAACAGAAAATCAACTCGTATTA
	ATCAATCAAATTTGTTGAATAAGTAG
ndhG NADH dehydrogenase subunit 6 [ Rheum palmatum ]	>NC_027728.1:c126149-125619 Rheum palmatum chloroplast, complete genome
Gene ID: 25396550, updated on 6-Apr-2016	ATGGATTTACCTGGACCAATACATGATTTTCTTTTAGTCTTTCTGGGATCAGGTCTTATATTAGGAGGCC
	TAGGGGTGATATTATTTACCAATCCCATTTTTTCTGCCTTTTCGTTGGGATTGGTTCTTGTTTGTATATC
	TTTATTCTATATTCTAGCAAACTCTCAGTTTGTAGCTTCTGCGCAACTCCTTATTTACGTAGGAGCTATA
	AATGTTTTAATCATATTTGCTGTAATGTTTATCACCGGGTTAGAATATGACAAAAATTTTCGTCTTTGGA
	CTCTTGGAGACGGAATTACTTTGTTAGTTTGTACCAGTATTTTTTTTTTATTAATTACTACTATTTTAAA
	TACGTCATGGTACGGAATTATTTGGACTACAAAATTCAACCAGATTATAGAACAAGATTTGATAAATAAT
	AGTCAACAAATTGGAATTCATTTATCAACAGATTTTTTTCTCCCATTTGAACTCATTTCAATAATTCTTT
	TGGTTGCTTTGATAGGTGCAATTGCCGTGGCCCGCCAATAG
ndhB NADH dehydrogenase subunit 2 [ Rheum palmatum ]	>NC_027728.1:148926-151137 Rheum palmatum chloroplast, complete genome
Gene ID: 25396539, updated on 25-May-2019	ATGATCTGGCATGTACAGAATGAAAACTTCATTCTCGATTCTACGAGAATTTTTATGAAAGCCTTTCATT
	TGCTTCTCTTCGATGGAAGTTTTATTTTCCCAGAATGTATCCTAATTTTTGGCCTAATTCTTCTTCTGAT
	GATCGATTTAACCTCTGATCAAAAAGATATACCTTGGTTCTATTTCATCTCTTCAACAAGTTTAGTAATG
	AGCATAACGGCCCTGTTGTTCCGATGGAGAGAAGAACCTATGATTAGCTTTTCGGGAAATTTCCAAACGA
	ACAATTTCAACGAAATCTTTCAATTTCTTATTTTACTATGTTCAACTCTATGTATTCCTCTATCCGTAGA
	GTACATTGAATGTACAGAAATGGCTATAACAGAGTTTCTGTTATTCGTATTAACAGCTACTCTAGGAGGA
	ATGTTTTTATGCGGTGCTAACGATTTAATAACTATCTTTGTAGCTCCAGAATGTTTCAGTTTATGCTCCT
	ACCTATTATCTGGATATACCAAGAAAGATGTACGGTCTAATGAGGCTACTACGAAATATTTACTCATGGG
	TGGGGCAAGCTCCTCTATTCTGGTTCATGGTTTCTCTTGGCTATATGGTTCATCCGGGGGAGAGATCGAG
	CTTCAAGAAATAGTGAATGGTCTTATCAATACACAAATGTATAACTCCCCAGGAATTTCAATTGCGCTTA
	TATTCATCACTGTAGGAATTGGGTTCAAGCTTTCCCCAGCCCCTTCTCATCAATGGACTCCTGACGTATA
	CGAAGGAGTGCGGTTCGTTCGAAAAATTCCTAGCTCTCTATCTATCTCCGAGATGTTTGGATTTTTCAAA
	ACTCCATGGACATGCAGAAGAGAAATGCTATCCCCACTCGGACCAAGACATAACTTTTACTTGTTCAAAT
	AACAATTAAGGTGAAGCAGGGTCAGGAACAACGAATCTCTTTATGATAAACAGATCCATTTTGCAAGTTC
	GTTATTACGGGTAGTTCCTACAAAGGGTCGGACTAATGACGTATACAATACTTGAATTCTCGATGTAGAT
	GCTACATAGTTGGTTCTCATCCTTCAGAGACTACGAGTGTAATAGGAGCATCCGTCGACAAAAGGATCAC
	CCTAAGATGATCATCTCATGGCTATTGAGAACGAATCAAATCAGATGGTTCTATTTCTCAATCTTTCTGA
	CTTGCTCCTACGGAACCAAGGTCGAAAAGATTGAAAAAATCAGTCATTCGCAACCACTGATGAAGGATTC
	CTCGAAAAGTTAAGGATTAGTAATCCTTTTTAGAAATCGAATGGATTCGGTCTTATACATACGCGAGGAA
	GGTAATCAAAAAAGAAAGAAGATGAGTTCTTCTTTCTTTTATCACTTAGGAGCCGTGCGAGATGAAAGTC
	TCATGCACGGTTTTGAATGAGAGAAAGAAGTGAGGAATCCTCTTTTCGACTCTGACTCTCCCACTCCAGT
	CGTTGCTTTTCTTTCTGTTACTTCGAAAGTAGCTGCTTCAGCTTCAGCCACTCGAATTTTCGATATTCCT
	TTTTATTTCTCATCAAACGAATGGCATCTTCTTCTGGAAATCCTAGCTATTCTTAGCATGATAGTGGGGA
	ATCTCATTGCTATTACTCAAACAAGCATGAAACGTATGCTTGCATATTCGTCCATAGGTCAAATCGGATA
	TGTAATTATTGGAATAATTGTTGGAGACTCAAATGATGGATATGCAAGCATGATAACTTATATGCTGTTC
	TATATCTCCATGAATCTAGGAACTTTTGCTTGCATTGTATCATTTGGTCTACGTACCGGAACTGATAACA
	TTCGAGATTATGCAGGATTATACACGAAAGATCCCCCTTTGGCTCTCTCTTTAGCACTATGTCTCTTATC
	CCTAGGAGGTCTTCCTCCACTAGCAGGTTTTTTCGGAAAACTCCATTTATTCTGGTGTGGATGGCAGGCA
	GGCCTATATTTCTTGGTTTCAATAGGACTCCTTACGAGCGTTGTTTCTATCTACTATTATCTAAAAATAA
	TCAAGTTATTAATGACTGGACGAAACCAAGAAATAACCCCTCACGTGCGAAATTATAGAAGATCTCCTTT
	AAGATCAAAGAATTCCGTCGAATTGAGTATGATTGTATGTGTGATAGCATCTACTATACCGGGAATATCA
	ATGAACCCTATTATTGCAATTGCTCAGGATACCCTTTTTTAG
ndhK NADH dehydrogenase subunit K [ Rheum palmatum ]	>NC_027728.1:c52556-51708 Rheum palmatum chloroplast, complete genome
Gene ID: 25396537, updated on 30-Jul-2016	ATGGGCAATGAGTTTCGATGTATTAGGTGTATCTGTTTTTATAGAAGCTTTCATTTTCGTGCTTATTCTA
	ATTGTTGGTTTAGTTTATGCGTGGCGAAAAGGAGCATTGGAATGGTCTTAGTTTCTGAATATTCTAACAA
	TAAAAACAATAAGATTGAAATTGAAAGAGTTATGAATTCCGTTGAGTTTACTCTACTTGATCGAATAACC
	CCAAACTCAGTTATTTCAACTACATCAAATGATCTTTCAAATTGGTCAAGACTCTCTAGTTTATGGCCGC
	TTCTTTATGGTACCAGTTGTTGCTTCATTGAATTTGCTTCATTAATAGGCTCGCGATTCGACTTTGATCG
	TTATGGACTGGTACCAAGATCGAGCCCTAGACAAGCAGACCTCATTTTAACAGCTGGTACAGTAACAATG
	AAAATGGCCCCTTCTTTAGTGAGATTATATGAGCAAATGCCTGAACCAAAGTATGTTATTGCTATGGGAG
	CCTGTACAATTACAGGGGGGATGTTCAGTACCGATTCTTATAGTACTGTTCGGGGGGTCGATAAACTAAT
	TCCTGTGGATATCTATTTGCCAGGCTGTCCACCTAAACCGGAAGCAGTTATAGATGCTATAACAAAGCTT
	CGTAAGAAAATATCTTGGGAAATCTATGAAGATAGAATTAAGTCGCAACGGAAGAATCGATGTTTTACTA
	TCAAACACAAGTTTCGTGTTGGACGCCGTATTCATACTGGAAATTATAATCAAGGATTACTTTCTAAATC
	TCCATCTATTTCCGAGATCCCTCCTGAAAAATTTTTCAAATACAAAAATTCAGTATCTTCCCACGAATTA
	GTGAATTAA
ndhA NADH dehydrogenase subunit 1 [ Rheum palmatum ]	>NC_027728.1:c129049-127105 Rheum palmatum chloroplast, complete genome
Gene ID: 25396536, updated on 6-Apr-2016	ATGATAATTGATACAACAGGAGTACACGCTATCAATTCTTTTTCTATTTTGGAATCCTTAAAAGAAATCT
	ATGGGGCTATATGGATGCTTGTACCTATTTTGATTCTTATTTTGGGAATCACAATAGGTGTACTAGTTAT
	TGTGTGGTTAGAAAGAGAAATATCCGCAGGGATACAACAACGTATTGGACCTGAATATGCCGGCCCCTTA
	GGAATTCTTCAAGCTCTAGCAGATGGAACAAAATTACTTTTCAAAGAGAACCTTCTTCCATCAAGAGGTG
	ATAGGAGTTTATTTAGTGTGGGACCCTCCATAGCAGTCATATCAATTATACTAAGTTATTCAGTAATTCC
	TTTTAGCTATCAACTTATTCTAGTCGATCTCAGTAATGGTGTTTTTTTATGGATTGCCATTTCAAGTATT
	GCTCCCATTGGACTTCTTATGTCAGGATATGGATCAAATAATAAATATTCCTTTTTAGGTGGTCTACGGG
	CTGCTGCCCAATCTATTAGTTATGAAATACCATTAACTCTATCCGTTTTATCAATATCTCTACGTGCGAT
	TCGTTGAGGCATGAAATTTCCACAAAATTTTTCGAGAGTTTTCTAAGAATGAACTAAAATACATTAAATA
	GATAACTTTATTTTTTACTCAACCTTCGGGTTGATGAACTAAACCAGATAGTTATATGAGTGAAAGAAAA
	CAGCTTCGAAATTCGCAGTAAAAAGATTGAGTCTCATTTCCTATGTACAAGAATTACGCCAAAGTAAATA
	TAAGCAAATAGAAGTAGTAAAGAAAAACTATTTACCCCAAGACTCGTTGCTTAGTTATCATGGCTTGAAG
	CGGGTTAAACAGATCCATTCTTTGGAGTTCGTGCTATCGTTTATATCTATTACTATACATGATGCGAATT
	GTCGAAAAGATTGAGCAAGACTGAGTGGATGGTTAGGAACACCAAGGTACACAAAGGATTAGTAATAGAG
	ATTTTATACGTTATCGGAAAAAATTCCACATCACATAATAAAAGAAATACTAATTGGGGCTTTAAATTTG
	TAGAAATGATCGAGTAGTACTCCCCAGAATTCCGATCCAGAGTATGCTGCTATCCACCGAAAAATGAATT
	ACTATCAGGAACGAAGTAATCCTTTACTTACTTCATTTTTTATAAAAAAAGTAAAGGATGAGATCAATTC
	AGACGCCCTTTAGTATAGCAGACAGAATTCCGTTGATCTAATTCGGGACCTTTCGATTACTTTTGACTCT
	ATCTATCCTATAAAAATTTCAAGATTAAAGAATATCGAAGCAGTCCTTAGATTTATGTGTGACCCTCGAG
	GAGCCGTATGAGGTGAAAATTTCATGTACGGTTCTGTAATAGCGATGATAATTGTGATCTTATCACCGAC
	TAGAATTATCTAACAGTTTAAGTACAGTTGATATAGTTGAAGCACAGTCTAAATATGGTTTGTGGGGGTG
	GAATTTGTGGCGTCAACCTATAGGATTTCTCGTTTTTATAATTTCTTCTCTAGCCGAATGTGAAAGATTG
	CCTTTTGATTTACCAGAAGCGGAGGAAGAATTAGTAGCAGGTTATCAAACAGAATATTCAGGTATTAAAT
	TTGGTTTATTTTATGTTGCTTCCTATCTAAATCTACTAGTTTCTTCATTATTTGTAACAATTCTTTACTT
	GGGAGGCTGGAATTTATCTATTCCGTACATCTCCGTTCCTGACCTATTTGGAATAAATGCAAGGGATGGG
	GTCTTTGAAACAACAATTGGTATTTTCATTACACTAGTAAAAACTTTTTTGTTATTGTTCATTTCTATCA
	CAACAAGATGGACTTTACCTAGACTGAGAATGGACCAATTATTAAATCTTGGATGGAAATTTCTTTTACC
	TATTTCTTTAGGTAATTTATTATTAACAACTTCTTCCCAACTTCTTTCACTATAA
ndhI NADH dehydrogenase subunit I [ Rheum palmatum ]	>NC_027728.1:c127010-126507 Rheum palmatum chloroplast, complete genome
Gene ID: 25396535, updated on 23-Jan-2021	ATGTTCCCTATGCTAACTGGGTTCCTGAATTATGGTCAACAAACAGTACGGGCGGCTAGGTACATTGGTC
	AAGGTTTTCAGATTACCTTATCCCATGCGAATCGTTTACCTGTAACTATTCAATACCCTTATGAAAAATT
	GATCACATCAGAACGTTTTCGCGGTCGAATCCACTTTGAATTCGATAAATGCATTGCTTGTGAAGTATGT
	GTTCGTGTATGTCCTATAGATCTACCTGTTGTAGATTGGAAATTGGAAACTAATATTAGAAAGAAACGTT
	TGCTTAATTACAGTATTGATTTCGGAATCTGTATATTTTGCGGTAATTGCGTTGAGTATTGTCCAACAAA
	TTGTTTATCAATGACTGAAGAATATGAGCTTTCTACATATGATCGTCATGAATTAAATTATAATCAAATT
	GCTTTAGGTCGTTTACCAATATCCACAATTGACGATTACACAACTCGAACTATCTTGAATTGGCCTCAAT
	TCAATAAAAAATAA
ndhC NADH dehydrogenase subunit C [ Rheum palmatum ]	>NC_027728.1:c52798-52436 Rheum palmatum chloroplast, complete genome
Gene ID: 25396525, updated on 6-Apr-2016	ATGTTTCTGCTTTATGAATATGATATTTTCTGGGCATTTCTAATAATATCAAGTGTTATTCCGATTTTGG
	CATTTCTACTTTCCGGAATTTTAGCTCCCATTAGAAAAGAACCAGAGAAACTTTCTAGTTATGAATCAGG
	TATAGAACCCATTGGTGATGCTTGGTTACAATTTCGAATCCGTTATTATATGTTTGCTTTAGTTTTTGTT
	GTTTTTGATGTTGAAACGGTTTTTCTTTATCCATGGGCAATGAGTTTCGATGTATTAGGTGTATCTGTTT
	TTATAGAAGCTTTCATTTTCGTGCTTATTCTAATTGTTGGTTTAGTTTATGCGTGGCGAAAAGGAGCATT
	GGAATGGTCTTAG
ndhD NADH dehydrogenase subunit 4 [ Rheum palmatum ]	>NC_027728.1:c124433-122934 Rheum palmatum chloroplast, complete genome
Gene ID: 25396522, updated on 24-Apr-2021	ACGAATTATTTTCCTTGGTTAACCTTAATTGTAGTTTTGCCTATATTTGCGGGTTCATTAATTTTTTTTC
	TACCCCATAGGGGTAATAAGGTAATTAGGTGGTATACTATGTGTATATGTATATTAGAATTCCTCCTAAC
	AATCTATGTGTTCTGTTATCATTTCCAACCGGACGATCCATTAATACAATTGACTGAAGATTATAACTGG
	ATTCACTTTTTTGATTTCCACTGGAGATTGGGAATAGACGGGCTTTCTATAGGACCCGTTTTACTGACCG
	GATTCATCACGACTTTAGCTACTTTAGCGGCTTGGCCAATTACTCGGGATTCCCGATTATTCCATTTCTT
	GATGTTAGCAATGTATAGTGGTCAAATAGGATTATTTTCTTCTCGCGACCTTTTACTTTTTTTTCTAATG
	TGGGAGTTAGAATTAATTCCCGTTTATTTACTTTTATCCGTATGGGGAGGAAAAAAACGCCTATATTCAG
	CTACAAAGTTTATTTTGTACACTGCAGGGGGTTCCGTTTTTATGTTAATGGGAGTTTTGGGTATCGGGTT
	ATATGGTTCTAATGAACCAACATTAAATTTGGAAACGTTAGCTAATCAATCATATCCTGTAGGATTAGAA
	ATAATATTCTATATTGGATTTCTTATTGCTTTTGCTGTCAAATCGCCGATTATACCTCTACATACATGGT
	TACCGGATACCCATGGAGAAGCACATTATAGTACTTGTATGCTTTTAGCAGGAATATTATTAAAAATGGG
	AGCGTATGGATTGGTTCGGATCAATATGGAATTATTGCCTCACGCTCATTCTATATTTTCTCCTTGGTTG
	ATGATAGCAGGCACAATACAAATAATCTATGCAGCTTCAGCATCTTCGGGGCAACGTAATTTAAAAAAAA
	GAATAGCATATTCCTCTGTTTCTCATATGGGTTTCATAATTATAGGAATTGGGTCTATAACTGATACGGG
	ATTCAACGGGGCCATTTTACAAATAATCTCTCATGGATTTATCGGTGCTGCTCTTTTTTTCCTAGCAGGA
	ACGAGTTATGATAGAATACGTCTTGTTTATCTTGACGAAATTGGCGGAATAGCCATTTCAATGCCAAAAA
	TATTCACACTTTTCAGTACTTTTTCGATGGCTTCTCTTGCGTTACCAGGTATGAGTGGTTTTTTTGCCGA
	ATTAATAGTATTTTTTGGAATAATTACCAGTCAAAAAGTTTTTTTAATGTCAAAAGTCCTAATTACTTTT
	GGCATGGCAATTGGAATGATATTAACTCCTATTTATTTATTGTCTATGTTACGCCAAATGTTCTATGGAT
	ACAAGTTATTAAATAGTGCAAACTCTTCGTTTTTTGATTCAGGTCCGCGAGAGTTATTTGTTTCACTCAC
	TATCTTTCTACCAGTAATAGGTATTGGCATTTACCCGGATTTCGTTCTCTCACTATCAGTTGAGAAGGTA
	GAAGCTATTCTATCTAATTTTTTTTTATAG
ndhF NADH dehydrogenase subunit 5 [ Rheum palmatum ]	>NC_027728.1:c119614-117380 Rheum palmatum chloroplast, complete genome
Gene ID: 25396483, updated on 24-Apr-2021	ATGGAACATATATACCAATATGCATGGATCATACCTTTTATTCCACTTACAGTTCCTTTGTTAATCGGAG
	CGGGACTTCTTGTTTTTCCAAAAACAACAAAAAATCTTCGGCGTATGTGGGCTTTTCCTAGTATTTTGTT
	GTTAAGTATAGTTATGCTTTTTTCAATGAAATTGTCTATTCAGCAAATAAATAGCAGTTCTATCTATCAA
	TCTGTATGGTCTTGGATCATCAATAATGATTTTTCTTTAGAATTCGGTTACCTGGTTGATCCACTTACTT
	CTATTATGTCACTGTTAATCACTACTGTTGGGATTCTAGTTCTTATTTATAGTGACAATTATATGTCTCA
	TGATCAAGGATATTTGAGATTCTTTGCTTATTTGAGTTTTTTCAATACTTCTATGCTTGGTTTAGTTACT
	AGTTCGAATTTAATACAAATTTATTTTTTTTGGGAATTAGTTGGAATGTGTTCGTATCTATTAATAGGTT
	TTTGGTTTACACGACCGGTTGCAGCAAATGCTTGTCAAAAAGCGTTTGTGACTAACCGTGTAGGGGATTT
	TGGTTTATTATTAGGAATTTTAGGTCTTTATTGGCTAACAGGCAGTTTTGAATTTCGAGATTTGTTCGAA
	ATATTCAATATCTCGATTTATAACAATGAAGTTAATTTTTTAGTTGGAACTGTATGTACTTTCTTATTAT
	TTGCCGGTGCAGTTGCCAAATCTGCCCAATTCCCCCTTCATGTATGGTTACCTGATGCTATGGAAGGTCC
	TACTCCTATTTCGGCTCTTATCCATGCTGCTACTATGGTAGCTGCGGGGATTTTTCTTGTCGCGCGACTT
	TTTCCTCTTTTGATAGTAATCCCCTCCATACTACATCTAATCGCTTTTATAGGTATAATAACAGTAATTT
	TAGGAGCTACTTTAGCTCTTGCCCAAAAAGACATTAAGAGAAGTTTAGCTTATTCTACAATGTCTCAACT
	GGGGTATATGATGTTAGCTCTAGGTATGGGGTCTTATCGAGCTGCTTTATTTCATTTGATTACTCATGCT
	TACTCAAAAGCATTGTTGTTTTTAGGATCTGGCTCTATTATTCATTCTATGGAAGCTATTGTTGGGTATT
	CTCCAGATAAAAGCCAAAATATGGTTTTTATGGGGGGTTTAAAAAAACACGTGCCAATTACAAAAACTGC
	TTTTTTATTAGGTACACTTTCTCTTTCTGGTATTCCACCTCTTGCTTGTTTTTGGTCCAAAGATGAAATT
	CTTAATGATACTTGGTTGTATTCACCAACTTTCGCAATAATAGCCTGGGCTACAGCAGGATTAACTGCAT
	TTTATATGTTTCGCATCTATTTACTTACGTTTGAGGGTCATTTAAACGTTAATTTTCAAAATTACAATGG
	AAAAAAAAGTAGTTCTTTCTATTCAATATCTTTGTGGGGTCAAGACGGAATGAAACCTATTAACAAAAAT
	TTTCCTTTATTACCAATAAAAAATAACGAAAGTTTTTCTAAGAATCCACACGAAAATAGAAAAAAAACCA
	TGCAATCCTTTCTTATTATTAATAATTGGGACAATAAAAAAATTGCGCTATATCCTCACGAATCGGGTAA
	TACTATGTTATTCCCTCTACTTGTATTGATTTTATTTACTTTGTTCATTGGATTCCTAGGAATTCCTTTC
	AATCAAGAAGGCATAGATTTGGATATCGTGTCCAAGTGGTTAACCCCACCTGTAAATCTTTTACAGCAAA
	AATTTAATAATAAAAAAATTTTTGATTGGTCTGAATTTGTGATAAATGCAACCCTTTCGGTTAGTATAGC
	TTATTCTGGAATAGTTATTGCGTCTTTTTTATATAAACCCATTTATTCGTCCTTACAAAATTTTTTCGTA
	ATTAATTTTTTTGCCAAAAGGCATCCAAATGGTTTTTTTTTTGACAAAATTCAAAATGTAATATATGATT
	GGGCCCATCATCGTGGTTACATAGATGCTTTTTATACAGTATACATAATTCGAAGTGTAAGAGGATTGTC
	CGAACTAGTTAATTTTTTTGACAGACGAGTAATTGATGGAACTCCAAACGGATTGGGTGTTGCAAGTTTT
	TTTTTAGGAGAAGGTCTCAAGTATGTAGGCGGGGGGCGCATTTCCTCCTATCTTTTTTTGTATTTATTCT
	ATGCGTTAATTTTTTTATTAATTTACTATTTTTATTTTACGAATATGAATTTTACTGATCAGTAA
ndhH NADH dehydrogenase subunit 7 [ Rheum palmatum ]	>NC_027728.1:c130232-129051 Rheum palmatum chloroplast, complete genome
Gene ID: 25396497, updated on 24-Apr-2021	ATGACTGGACCAGTTACAAGAAAAGATCTAATGATAGTCAATATGGGGCCTCACCACCCATCAATGCATG
	GCGTTCTACGACTAATTGTTACTTTAGATGGCGAAGATGTTATTGACTGTGAACCAATAGTAGGTTATTT
	ACACAGAGGGATGGAAAAAATTGCGGAAAACCGAACAATTATACAATATTTGCCTTATGTAACACGTTGG
	GATTATTTAGCTACTATGTTTACAGAAGCAATAACTATAAATGCACCAGAACAATTAGGAAATATTCAAG
	TACCCCAAAGGGCTAGTTATATCCGAGTTATTATGTTGGAATTGAGCCGTATAGCTTCTCATTTATTATG
	GCTTGGGCCTTTTATGGCGGATATTGGTGCACAGACCCCCTTCTTCTACATTTTTAGAGAAAGAGAATTG
	ATATATGATCTATTCGAAGCTGCCACTGGCATGAGAATGATGCATAATTATTTTCGTATCGGAGGAGTCG
	CTGCCGATTTACCTTATGGCTGGGTAGATAAATGTTTAGATTTCTGTGAGTATTTTTTAACAGCAATTGC
	TGAATATCAAAAGCTTATTACGCGAAATCCTATTTTTTTAGAACGCGTTGAAGGGGTGGGTATTATTGGT
	GGAGAAGAGGCCATAAATTGGGGGTTGTCAGGACCAATGTTACGGGCGTCCGGAATACAATGGGATCTTC
	GTAAAGTTGATAATTATGAATGTTATGAAGAATTTAATTGGGAAGTTCAATGGCAGAAGGAGGGCGATTC
	GTTAGCTCGTTATTTAATCCGAATTGGCGAAATGGTGGAATCTGTCAAAATTATTCAGCAAGCTCTAGAA
	GGAATTCCGGGGGGCCCCTATGAGAATTTAGAAATCCGACGCTTTAATAGAATAAAAGATCCTGAGTGGA
	ATAATTTTGAATATCGATTCATTAGTAAAAAGCCGGCCCCCGCATTTGAGTTATCGAGACAAGAACTTTA
	TGTAAGAATCGAAGCACCAAAGGGCGAATTGGGAATTTATTTGATAGGAGATCAGAGTGCTTTTCCGTGG
	AGATGGAAAATCCGCCCGCCGGGTTTTATCAATTTGCAAATTCTTCCTCAGTTAGTTAAAGGAATGAAAT
	TGGCTGATATTATGACAATACTAGGTAGCATAGATATCATTATGGGAGAAATTGATCGTTGA
Rheum palmatum tRNA-Lys (trnK) gene, partial sequence; and maturase K (matK) gene, complete cds; chloroplast	>EU840482.1 Rheum palmatum tRNA-Lys (trnK) gene, partial sequence; and maturase K (matK) gene, complete cds; chloroplast
GenBank: EU840482.1	GCGGCTAGGTTCTTTTACACATTTGGATGAAGCAAGGGATTCGTCCACACTATCGGTAGAGTTTGTAAGA
FASTA Graphics PopSet	CCACGACTGATCCTGAAAGGAATGAATGGAAAAAAGAGCATGTCGTATCAATGGAGAATTATGAAACAAT
	TTCGTTCTTATTAGATCGGTACAAAACCTTTGGTTGAATTCTTAGAACGAAATGAATTCAAAGTTGGGTC
Go to:	GATTGAATACATGGATCGAGCCTTATGGCTCTAATTGTAGGGAAAGAAAAAGAAACGAGCTTATGTTCTT
	AATTGGAATGATTACCCGCCCTAATTAAACGTTAAAAATAGATTAGTGCCTGATGCGGAGCGGCTTTTCC
LOCUS EU840482 2442 bp DNA linear PLN 24-JUL-2016	AGGAGTGGATTACCGATTTTTTAGTGAATCCTAACTATTAGCCATTTTCTTTTCTAATGGAAAATGGAGA
	TGAATGTGTAGAAGAAACAGTATATTGATAAGGATACTTTTTTCCAAAATCAAAAGAGCGATTGAGTTGA
	AAAAATAAAGGATTTCTAACCATCTTCTTATCCTATAATTATATAGGAACGAAACCAATTAGATGGAAAA
	AAGATAGAGAGTCCGTTGATGAGTTTACCTGTTTCCGAGGGATCTATTCTTTTGTACTAGAATACCTTGT
	TTTGACTGTATCGCACTATGTATCATTTTATAACCCAAGAAACCCTCTACTTTTCTTTTCGTTTCAGGTC
	ATGGAGGAATTCCAAGGATATTTAGAATTAGCTAGATCTTGGCACGATGATTTTTTATACCCCCTTATCT
	TTCAGGAATATATTTATGCACTTGTACATGATCAGGATTTAGGTTTAAACAGATCCATTTTGTTGTCAAA
	TAAAAAAAAAAGTTCTGACACAAAATACAGTTTACTAGTTATAAAACGTTTAGTTATTCGAATGTATCAA
	CAGAATTTTTTTATTCTTTCTGTTAATGATTCTAACAAAACCGAATTTCTTGTGCCCAAGAAAAATTTGT
	ATTCTCAACAGATCTCAGAGGGATTTGCAACTATTACGGAAATTCCATTTTCTATGCGATTAATATCTTC
	CCTAGACGGAAAAGGACTAAAAAAATATCAAAATTTACGATCAATTCATTCAATATTTCCTTTTTTAGAG
	GACAAATTTTTACGTTTAAATTATGTGTTAGATATATTGATACCTCACCCTGTCCATCTGGAAATCTTGG
	TTCAAACTATTCGTTACTGGGTAAAAGATACCTCTTGTTTGCATTTATTACGATTCTTTCTTTATGAGTA
	TTGTAATAGTGTTATTACTCTAAAGAAATCTGTTTCCGATTTTTCAAAAAAAAAAAATAAAAGATTCTTA
	TTGTTCCTATATAATTCCTACGTGTGTGAATGCGAATCCATCTTCGTTTTTCTCCGCAATCAATCCTCTC
	ATTTACCATCAACATCTTACGGAGCCTTTCTTGCACGAGTTTATTTCTACCTAAAGTTAGAACATTTTTT
	AAAAGTATTTACTAAGCATTCTGGGGTTATCCTGTGGTTCTTCAAGGACCCTTTTCTGCATTATGTTCGA
	TATCAGGGAAAATGGATTCTGGCTTCAAGGGGGGCATTTTTTCTGATGACTAAATTGAAATATTACTTTG
	TCAATTTCTGGCAATATAATTTTTCCCTGTGGTTGCAAAGAATCTATATCAATCAATCATCAAATCGGCC
	CATGGAGTTTATGGGTTTTCTTTTAAGTGTACGACTAAACCCGTCCGTGGTACGGAGTCAAACGTTAGAA
	AATGCATTCTTAATAGATAATGGTATTAAGGAGTTTGAGACCCTAGTTCCAATTATGCCTCTAATTGGAT
	TATTGGCTAAAGCGAAATTTTGTAACGTATTAGGACATCCCATTAGTAAGCCAGCCTGGGCTGATTTATC
	CGATTCTGATATTATTCGCCGATTTGGGCGTATATGTAGAAATCTTTCTCATTATTACAGCGGATCTTCA
	AAAAAGGGGAGTTTGTATCGGATAAAGTATATACTTCGACTTTCTTGTGCTAGAACGTTGGCTCGTAAAC
	ATAAAAGCACCGTACGTGCTTTTTTGAAACGATTAGGTTCAGAATTTTTGGAAGAATTTTTTATCAAGGA
	AGAAAAAGTTCTTTCTTTGATCTTATCAAGAGATTCTTCTATTTCACGAAGGTTATATAGAGTACGCATT
	TGGTATTTGGATATTTTTTGTATTTATGATTTGGCCAGTCATAATTATTGAGTATTTATTATGAAATTAT
	CTAACTAAATCTAAATGAATTATCATTATCGAAATTCTAGTAAAAAAATATGATAAATAAAAAAATGCAT
	CAATGTCCATTCTGAAATGTTCATGTAGTAGGGTTTGAATCAACTGAGTATTCAATTTTCCATCTAGGAA
	AGTAACGGAGTTTTAGATGTGTACATAGGGAAAGCTGTGTGCAATGAAAACTGCAAGCACGG
Rheum palmatum voucher 2082 trnS-trnG intergenic spacer, complete sequence; chloroplast	>AY920228.1 Rheum palmatum voucher 2082 trnS-trnG intergenic spacer, complete sequence; chloroplast
GenBank: AY920228.1	ACTAATTACTATAGTTAGATTACACATAACGTGCCATTTTAAAAATATTTTTTTTCTAGGTTTTCAATAT
FASTA Graphics PopSet	ACAAAAAATATAATATATAAAATTTTAATTCGAAATTCTTTAAGATTCCAGACTCTTCTAAATTCTAGAG
	AATAATTAAACTGAAATATAAGTCAAATTTTTTAAGTTATTTATATTATTTATTATTATTTTTTATTTAT
Go to:	TCCGTTTATAATCTAAATAGAAATTTATATATATAATATATAATAAGTCTGATATATATATAAACATAAT
	ATAGAAAAAATATGTATACAAACATATTATGTATACAAAGAGATATAGCATTTATAATATATATATAATA
LOCUS AY920228 976 bp DNA linear PLN 27-FEB-2005	TATAAATACATATAGAAATAACTAGAATAAATATAAGTTAAACAAAAAAATATAAATAGATACAAGATAG
	ACTACAAGGTTTATCCGAAAGTCCAACTCAACTAAGGATTCAAAAAAAAAAGTTCAATACATATAAATAA
	AACCAGAAAGACTTCTTGTGAAAGGCCTTTTAGTCCCACGGCCTGGCCTGGTCACTACCTCGCCGGGCCT
	TTTATTAATTCAACGGATCATAGCATAGATAGAAAAATTTTTAGTTCATTTTTTTATAACTGTTTTTTTA
	TTTTATAACTCCATTAATACTTTAATACTATAGAAAAAATGCTTGTTAAAGCAAGAACAAAAAAAGGCAT
	GTTTCTATTCGATATAGAATAAAAATGCCCTATTGATTATCCTTTCTTTTTTTTAAGAAAACCTATAGAT
	TCTTGCACAACTCGTCTATTATAACTTTAGCTATTTTGTTAAAACGTATCCGTCAAAACTCTCTGCCCAA
	AAATAGAACTTCGTGCTTAGGTATTTAAATCCCGTTTCTGAATCTCCTCCGAAAATAGTTCAATACTCTC
	ATTTTTCATGATTATTTTATCATCTTTTCTTGATTACGTTAAATTTCGTTATTCGACAAAAGTTCC
Rheum palmatum voucher 1245 trnS-trnG intergenic spacer, complete sequence; chloroplast	>AY920225.1 Rheum palmatum voucher 1245 trnS-trnG intergenic spacer, complete sequence; chloroplast
GenBank: AY920225.1	ACTAATTACTATAGTTAGATTACACATAACGTGCCATTTTTAAAATATTTTTTTTCTAGGTTTTCAATAT
FASTA Graphics PopSet	ACAAAAAATATAATATATAAAATTTTAATTCGAAATTCTTTAAGATTCCAGACTCTTCTAAATTCTAGAG
	AATAATTAAACTGAAATATAAGTCAAATTTTTTAAGTTATTTATATTATTTTTTATTATTTTTTATTTAT
Go to:	TCCGTTTATAATCTAAATAGAAATTTATATATATAATATATAATAAGTCTGATATATATATAAACATAAT
	ATAGAAAAAATAGGTATACAAACATATTATGTATACAAAGAGATATAGCATTTATAATATATATATAATA
LOCUS AY920225 978 bp DNA linear PLN 27-FEB-2005	TATAAATACATATAGAAATAACTAGAATAAATATAAGTTAAACAAAAAAATATAAATAGATACAAGATAG
	ACTACAAGGTTTATCCGAAAGTCCAACTCAACTAACGGATTCAAAAAAAAAAGTTCAATACATATAAATA
	AAACCAGAAAGACTTCTTGTGAAAGGCCTTTTAGTCCCACGGCCTGGCCTGGTCACTACCTCGCCGGGCC
	TTTTATTAATTCAACGGATCATAGCATAGATAGAAAAATTTTTAGTTCATTTTTTTATAACTGTTTTTTT
	ATTTTATAACTCCATTAATACTTTAATACTATAGAAAAAAATGCTTGTTAAAGCAAGAACAAAAAAAGGC
	ATGTTTCTATTCGATATAGAATAAAAATGCCCTATTGATTATCCTTTATTTTTTTTAAGAAAACCTATAG
	ATTCTTGCACAACTCGTCTATTATAACTTTAGCTATTTTGTTAAAACGTATCCGTCAAAACTCTCTGCCC
	AAAAATAGAACTTCGTGCTTAGGTATTTAAATCCCGTTTCTGAATCTCCTCCGAAAATAGTTCAATACTC
	TCATTTTTCATGATTATTTTATCATCTTTTCTTGATTACGTTAAATTTCGTTATTCGACAAAAGTTCC
Rheum palmatum voucher 1075 trnS-trnG intergenic spacer, complete sequence; chloroplast	>AY920223.1 Rheum palmatum voucher 1075 trnS-trnG intergenic spacer, complete sequence; chloroplast
GenBank: AY920223.1	ACTAATTACTATAGTTAGATTACACATAACGTGCCATTTTTAAAATATTTTTTTTCTAGGTTTTCAATAT
FASTA Graphics PopSet	ACAAAAAATATAATATATAAAATTTTAATTCGAAATTCTTTAAGATTCCAGACTCTTCTAAATTCTAGAG
	AATAATTAAACTGAAATATAAGTCAAATTTTTTAAGTTATTTATATTATTTTTTATTATTTTTTATTTAT
Go to:	TCCGTTTATAATCTAAATAGAAATTTATATATATAATATATAATAAGTCTGATATATATATAAACATAAT
	ATAGAAAAAATAGGTATACAAACATATTATGTATACAAAGAGATATAGCATTTATAATATATATATAATA
LOCUS AY920223 978 bp DNA linear PLN 27-FEB-2005	TATAAATACATATAGAAATAACTAGAATAAATATAAGTTAAACAAAAAAATATAAATAGATACAAGATAG
	ACTACAAGGTTTATCCGAAAGTCCAACTCAACTAACGGATTCAAAAAAAAAAGTTCAATACATATAAATA
	AAACCAGAAAGACTTCTTGTGAAAGGCCTTTTAGTCCCACGGCCTGGCCTGGTCACTACCTCGCCGGGCC
	TTTTATTAATTCAACGGATCATAGCATAGATAGAAAAATTTTTAGTTCATTTTTTTATAACTGTTTTTTT
	ATTTTATAACTCCATTAATACTTTAATACTATAGAAAAAAATGCTTATTAAAGCAAGAACAAAAAAAGGC
	ATGTTTCTATTCGATATAGAATAAAAATGCCCTATTGATTATCCTTTATTTTTTTTAAGAAAACCTATAG
	ATTCTTGCACAACTCGTCTATTATAACTTTAGCTATTTTGTTAAAACGTATCCGTCAAAACTCTCTGCCC
	AAAAATAGAACTTCGTGCTTAGGTATTTAAATCCCGTTTCTGAATCTCCTCCGAAAATAGTTCAATACTC
	TCATTTTTCATGATTATTTTATCATCTTTTCTTGATTACGTTAAATTTCGTTATTCGACAAAAGTTCC
ndhI NADH dehydrogenase subunit I [ Rheum tanguticum ]	>NC_046695.1:c127117-126614 Rheum tanguticum chloroplast, complete genome
Gene ID: 54098919, updated on 23-Jan-2021	ATGTTCCCTATGCTAACTGGGTTCCTGAATTATGGTCAACAAACAGTACGGGCGGCTAGGTACATTGGTC
	AAGGTTTTCAGATTACCTTATCCCATGCGAATCGTTTACCTGTAACTATTCAATACCCTTATGAAAAATT
	GATCACATCAGAACGTTTTCGCGGTCGAATCCACTTTGAATTCGATAAATGCATTGCTTGTGAGGTATGT
	GTTCGTGTATGTCCTATAGATCTACCTGTTGTAGATTGGAAATTGGAAACTAATATTAGAAAGAAACGTT
	TGCTTAATTACAGTATTGATTTCGGAATCTGTATATTTTGCGGTAATTGCGTTGAGTATTGTCCAACAAA
	TTGTTTATCAATGACTGAAGAATATGAGCTTTCTACATATGATCGTCATGAATTAAATTATAATCAAATT
	GCTTTAGGTCGTTTACCAATATCCACAATTGACGATTACACAACTCGAACTATCTTGAATTGGCCTCAAT
	TCAATAAAAAATAA
ndhE NADH dehydrogenase subunit 4L [ Rheum tanguticum ]	>NC_046695.1:c125486-125181 Rheum tanguticum chloroplast, complete genome
Gene ID: 54098917, updated on 19-Sep-2020	ATGATGCTCGAACATGTACTTGTTTTGAGTGCCTATTTATTTTCTATCGGTATCTATGGATTAATCACAA
	GCCGAAATTTAGTTAGAGCTCTTATGTGTCTTGAACTTATCTTGAATGCGGTTAATCTTAACTTCGTAAC
	ATTTTCTGACTTTTTTGATAGTCGTCAACTAAAAGGAAACATTTTCTCCATTTTTGTTATAGCTATTGCA
	GCCGCTGAAGCAGCTATTGGACCGGCTATTGTTTCGGCAATTTATCGTAACAGAAAATCAACTCGTATTA
	ATCAATCAAATTTGTTGAATAAGTAG
ndhC NADH dehydrogenase subunit 3 [ Rheum tanguticum ]	>NC_046695.1:c52863-52501 Rheum tanguticum chloroplast, complete genome
Gene ID: 54098855, updated on 9-Sep-2020	ATGTTTCTGCTTTATGAATATGATATTTTCTGGGCATTTCTAATAATATCAAGTGTTATTCCGATTTTGG
	CATTTCTACTTTCCGGAATTTTAGCTCCCATTAGAAAAGAACCAGAGAAACTTTCTAGTTATGAATCAGG
	TATAGAACCCATTGGTGATGCTTGGTTACAATTTCGAATCCGTTATTATATGTTTGCTTTAGTTTTTGTT
	GTTTTTGATGTTGAAACGGTTTTTCTTTATCCATGGGCAATGAGTTTCGATGTATTAGGTGTATCTGTTT
	TTATAGAAGCTTTCATTTTCGTGCTTATTCTAATTGTTGGTTTAGTTTATGCGTGGCGAAAAGGAGCATT
	GGAATGGTCTTAG
ndhK NADH-plastoquinone oxidoreductase subunit K [ Rheum tanguticum ]	>NC_046695.1:c52621-51773 Rheum tanguticum chloroplast, complete genome
Gene ID: 54098854, updated on 23-Jan-2021	ATGGGCAATGAGTTTCGATGTATTAGGTGTATCTGTTTTTATAGAAGCTTTCATTTTCGTGCTTATTCTA
	ATTGTTGGTTTAGTTTATGCGTGGCGAAAAGGAGCATTGGAATGGTCTTAGTTTCTGAATATTCTAACAA
	TAAAAACAATAAGATTGAAATTGAAAGAGTTATGAATTCCGTTGAGTTTACTCTACTTGATCGAATAACC
	CCAAACTCAGTTATTTCAACTACATCAAATGATCTTTCAAATTGGTCAAGACTCTCTAGTTTATGGCCGC
	TTCTTTATGGTACCAGTTGTTGCTTCATTGAATTTGCTTCATTAATAGGCTCGCGATTCGACTTTGATCG
	TTATGGACTGGTACCAAGATCGAGCCCTAGACAAGCAGACCTCATTTTAACAGCTGGTACAGTAACAATG
	AAAATGGCCCCTTCTTTAGTGAGATTATATGAGCAAATGCCTGAACCAAAATATGTTATTGCTATGGGAG
	CCTGTACAATTACAGGGGGGATGTTCAGTACCGATTCTTATAGTACTGTTCGGGGGGTCGATAAACTAAT
	TCCTGTGGATATCTATTTGCCAGGCTGTCCACCTAAACCGGAAGCAGTTATAGATGCTATAACAAAGCTT
	CGTAAGAAAATATCTTGGGAAATCTATGAAGATAGAATTAAGTCTCAACGGAAGAATCGATGTTTTACTA
	TCAAACACAAGTTTCGTGTTGGACGCCGTATTCATACTGGAAATTATAATCAAGGATTACTTTCTAAATC
	TCCATCTATTTCCGAGATCCCTCCTGAAAAATTTTTCAAATACAAAAATTCAGTATCTTCCCACGAATTA
	GTGAATTAA
ndhJ NADH dehydrogenase subunit J [ Rheum tanguticum ]	>NC_046695.1:c51661-51185 Rheum tanguticum chloroplast, complete genome
Gene ID: 54098853, updated on 23-Jan-2021	ATGCAGGGTCGTTTGTCTGCTTGGCTAGTCAAACGCGGGCTAGTTCATAGATCTTTAGGCTTCGATTACC
	AAGGAATAGAGACTTTACAAATAAAGCCCGAAGATTGGCATTCCATTGCTGTCATTTTATATGTCTATGG
	TTACAATTATCTACGTTCCCAATGTGCTTATGATGTCGAACCGGGCGGGCTGTTAGCTAGCGTGTATCAT
	CTTACGAGAATAGAATCCGGTGTGGATCAGCCAGAAGAGGTATGCATAAAAGTATTTGCCCCAAGGAGGA
	ACCCTCGAATTCCGTCTGTTTTCTGGGTTTGGAAAAGTGTGGATTTTCAAGAACGGGAATCCTATGATAT
	GTTGGGAATCTTTTATGATAATCATCCACGCCCGAAACGTATTTTAATGCCCGAAAGTTGGATAGGATGG
	CCTTTACGTAAAGATTATATTGCCCCCAATTTTTATGAAATACAAGATGCTTTTTGA
ndhB NADH dehydrogenase subunit 2 [ Rheum tanguticum ]	>NC_046695.1:149037-151248 Rheum tanguticum chloroplast, complete genome
Gene ID: 54098934, updated on 23-Jan-2021	ATGATCTGGCATGTACAGAATGAAAACTTCATTCTCGATTCTACGAGAATTTTTATGAAAGCCTTTCATT
	TGCTTCTCTTCGATGGAAGTTTTATTTTCCCAGAATGTATCCTAATTTTTGGCCTAATTCTTCTTCTGAT
	GATCGATTTAACCTCTGATCAAAAAGATATACCTTGGTTCTATTTCATCTCTTCAACAAGTTTAGTAATG
	AGCATAACGGCCCTGTTGTTCCGATGGAGAGAAGAACCTATGATTAGCTTTTCGGGAAATTTCCAAACGA
	ACAATTTCAACGAAATCTTTCAATTTCTTATTTTACTATGTTCAACTCTATGTATTCCTCTATCCGTAGA
	GTACATTGAATGTACAGAAATGGCTATAACAGAGTTTCTGTTATTCGTATTAACAGCTACTCTAGGAGGA
	ATGTTTTTATGCGGTGCTAACGATTTAATAACTATCTTTGTAGCTCCAGAATGTTTCAGTTTATGCTCCT
	ACCTATTATCTGGATATACCAAGAAAGATGTACGGTCTAATGAGGCTACTACGAAATATTTACTCATGGG
	TGGGGCAAGCTCCTCTATTCTGGTTCATGGTTTCTCTTGGCTATATGGTTCATCCGGGGGAGAGATCGAG
	CTTCAAGAAATAGTGAATGGTCTTATCAATACACAAATGTATAACTCCCCAGGAATTTCAATTGCGCTTA
	TATTCATCACTGTAGGAATTGGGTTCAAGCTTTCCCCAGCCCCTTCTCATCAATGGACTCCTGACGTATA
	CGAAGGAGTGCGGTTCGTTCGAAAAATTCCTAGCTCTCTATCTATCTCCGAGATGTTTGGATTTTTCAAA
	ACTCCATGGACATGCAGAAGAGAAATGCTATCCCCACTCGGACCAAGACATAACTTTTACTTGTTCAAAT
	AACAATTAAGGTGAAGCAGGGTCAGGAACAACGAATCTCTTTATGATAAACAGATCCATTTTGCAAGTTC
	GTTATTACGGGTAGTTCCTACAAAGGGTCGGACTAATGACGTATACAATACTTGAATTCTCGATGTAGAT
	GCTACATAGTTGGTTCTCATCCTTCAGAGACTACGAGTGTAATAGGAGCATCCGTCGACAAAAGGATCAC
	CCTAAGATGATCATCTCATGGCTATTGAGAACGAATCAAATCAGATGGTTCTATTTCTCAATCTTTCTGA
	CTTGCTCCTACGGAACCAAGGTCGAAAAGATTGAAAAAATCAGTCATTCGCAACCACTGATGAAGGATTC
	CTCGAAAAGTTAAGGATTAGTAATCCTTTTTAGAAATCGAATGGATTCGGTCTTATACATACGCGAGGAA
	GGTAATCAAAAAAGAAAGAAGATGAGTTCTTCTTTCTTTTATCACTTAGGAGCCGTGCGAGATGAAAGTC
	TCATGCACGGTTTTGAATGAGAGAAAGAAGTGAGGAATCCTCTTTTCGACTCTGACTCTCCCACTCCAGT
	CGTTGCTTTTCTTTCTGTTACTTCGAAAGTAGCTGCTTCAGCTTCAGCCACTCGAATTTTCGATATTCCT
	TTTTATTTCTCATCAAACGAATGGCATCTTCTTCTGGAAATCCTAGCTATTCTTAGCATGATAGTGGGGA
	ATCTCATTGCTATTACTCAAACAAGCATGAAACGTATGCTTGCATATTCGTCCATAGGTCAAATCGGATA
	TGTAATTATTGGAATAATTGTTGGAGACTCAAATGATGGATATGCAAGCATGATAACTTATATGCTGTTC
	TATATCTCCATGAATCTAGGAACTTTTGCTTGCATTGTATCATTTGGTCTACGTACCGGAACTGATAACA
	TTCGAGATTATGCAGGATTATACACGAAAGATCCCCCTTTGGCTCTCTCTTTAGCACTATGTCTCTTATC
	CCTAGGAGGTCTTCCTCCACTAGCAGGTTTTTTCGGAAAACTCCATTTATTCTGGTGTGGATGGCAGGCA
	GGCCTATATTTCTTGGTTTCAATAGGACTCCTTACGAGCGTTGTTTCTATCTACTATTATCTAAAAATAA
	TCAAGTTATTAATGACTGGACGAAACCAAGAAATAACCCCTCACGTGCGAAATTATAGAAGATCTCCTTT
	AAGATCAAAGAATTCCGTCGAATTGAGTATGATTGTATGTGTGATAGCATCTACTATACCGGGAATATCA
	ATGAACCCTATTATTGCAATTGCTCAGGATACCCTTTTTTAG
ndhH NADH dehydrogenase subunit 7 [ Rheum tanguticum ]	>NC_046695.1:c130339-129158 Rheum tanguticum chloroplast, complete genome
Gene ID: 54098921, updated on 29-Jan-2021	ATGACTGGACCAGTTACAAGAAAAGATCTAATGATAGTCAATATGGGGCCTCACCACCCATCAATGCATG
	GCGTTCTACGACTAATTGTTACTTTAGATGGCGAAGATGTTATTGACTGTGAACCAATAGTAGGTTATTT
	ACACAGAGGGATGGAAAAAATTGCGGAAAACCGAACAATTATACAATATTTGCCTTATGTAACACGTTGG
	GATTATTTAGCTACTATGTTTACAGAAGCAATAACTATAAATGCACCAGAACAATTAGGAAATATTCAAG
	TACCCCAAAGGGCTAGTTATATCCGAGTTATTATGTTGGAATTGAGCCGTATAGCTTCTCATTTATTATG
	GCTTGGGCCTTTTATGGCGGATATTGGTGCACAGACCCCCTTTTTCTACATTTTTAGAGAAAGAGAATTG
	ATATATGATCTATTCGAAGCTGCCACTGGCATGAGAATGATGCATAATTATTTTCGTATCGGAGGAGTCG
	CTGCCGATTTACCTTATGGCTGGGTAGATAAATGTTTGGATTTCTGTGAGTATTTTTTAACAGCAATTGC
	TGAATATCAAAAGCTTATTACGCGAAATCCTATTTTTTTAGAACGCGTTGAAGGGGTGGGTATTATTGGT
	GGAGAAGAGGCTATAAATTGGGGGTTGTCAGGACCAATGTTACGGGCGTCCGGAATACAATGGGATCTTC
	GTAAAGTTGATAATTATGAATGTTATGAAGAATTTAATTGGGAAGTTCAATGGCAGAAGGATGGCGATTC
	GTTAGCTCGTTATTTAATCCGAATTGGCGAAATGGTGGAATCTGTCAAAATTATTCAGCAAGCTCTAGAA
	GGAATTCCGGGGGGCCCCTATGAGAATTTAGAAATCCGACGCTTTAATAGAATAAAAGATCCTGAGTGGA
	ATAATTTTGAATATCGATTCATTAGTAAAAAACCGGCCCCCGCTTTTGAGTTATCGAGACAAGAACTTTA
	TGTAAGAATCGAAGCGCCAAAGGGCGAATTGGGAATTTATTTGATAGGAGATCAGAGTGCTTTTCCGTGG
	AGATGGAAAATCCGCCCGCCGGGTTTTATCAATTTGCAAATTCTTCCTCAGTTAGTTAAAGGAATGAAAT
	TGGCTGATATTATGACAATACTAGGTAGCATAGATATCATTATGGGAGAAATTGATCGTTGA
ndhA NdhA [ Rheum tanguticum ]	>NC_046695.1:c129156-127212 Rheum tanguticum chloroplast, complete genome
Gene ID: 54098920, updated on 29-Jan-2021	ATGATAATTGATACAACAGGAGTACACGCTATCAATTCTTTTTCTATTTTGGAATCCTTAAAAGAAGTCT
	ATGGGGCTATATGGATGCTTGTACCTATTTTGATTCTTATTTTGGGAATCACAATAGGTGTACTAGTTAT
	TGTGTGGTTAGAAAGAGAAATATCCGCAGGGATACAACAACGTATTGGACCTGAATATGCCGGCCCCTTA
	GGAATTCTTCAAGCTCTAGCAGATGGAACAAAATTACTTTTCAAAGAGAACCTTCTTCCATCAAGAGGTG
	ATAGGAGTTTATTTAGTGTGGGACCCTCCATAGCAGTCATATCAATTTTACTAAGTTATTCAGTAATTCC
	TTTTAGCTATCAACTTATTCTAGTCGATCTCAGTAATGGTGTTTTTTTATGGATTGCCATTTCAAGTATT
	GCTCCCATTGGACTTCTTATGTCAGGATATGGATCAAATAATAAATATTCCTTTTTAGGCGGTCTACGGG
	CTGCTGCCCAATCTATTAGTTATGAAATACCATTAACTCTATCCGTTTTATCAATATCTCTACGTGCGAT
	TCGTTGAGGCATGAAATTTCCACAAAATTTTTCGAGAGTTTTCTAAGAATGAACTAAAATACATTAAATA
	GATAACTTTATTTTTTACTCAACCTTCGGGTTGATGAACTAAACCAGATAGTTATATGAGTGAAAGAAAA
	CAGCTTCGAAATTCGCAGTAAAAAGATTGAGTCTCATTTCCTATGTACAAGAATTACGCCAAAGTAAATA
	TAAGCAAATAGAAGTAGTAAAGAAAAACTATTTACCCCAAGACTCGTTGCTTAGTTATCATGGCTTGAAG
	CGGGTTAAACTGATCCATTCTTTGGAGTTCGTGCTATCGTTTATATCTATTACTATACATGATGCGAATT
	GTCGAAAAGATTGAGCAAGACTGAGTGGATGGTTAGGAACACCAAGGTACACAAAGGATTAGTAATAGAG
	ATTTTATACGTTATCGGAAAAAATTCCACATCACATAATAAAAGAAATACTAATTGGGGCTTTAAATTTG
	TAGAAATGATCGAGTAGTACTCCCCATAATTCCGATCCAGAGTATGCTGCTATCCACCGAAAAATGAATT
	ACTATCAGGAACGAAGTAATCCTTTACTTACTTCATTTTTTATAAAAAAAGTAAAGGATGAGATCAATTC
	AGACGCCCTTTAGTATAGCAGACAGAATTCCGTTGATCTAATTCGGGACCTTTCGATTACTTTTGACTCT
	ATCTATCCTATAAAAATTTCAATATTAAAGAATATCGAAGCAGTCCTTAGATTTATGTGTGACCCTCGAG
	GAGCCGTATGAGGTGAAAATTTCATGTACGGTTCTGTAATAGCGATGATAATTGTGATCTTATCACCGAC
	TAGAATTATCTAACAGTTTAAGTACAGTTGATATAGTTGAAGCACAGTCTAAATATGGTTTGTGGGGGTG
	GAATTTGTGGCGTCAACCTATAGGATTTCTCGTTTTTATAATTTCTTCTCTAGCCGAATGTGAAAGATTG
	CCTTTTGATTTACCAGAAGCGGAGGAAGAATTAGTAGCAGGTTATCAAACAGAATATTCAGGTATTAAAT
	TTGGTTTATTTTATGTTGCTTCCTATCTAAATCTACTAGTTTCTTCATTATTTGTAACAATTCTTTACTT
	GGGAGGCTGGAATTTATCTATTCCGTACATCTCCGTTCCTGACCTATTTGGAATAAATGCAAGGGATGGG
	GTCTTTGAAACAACAATTGGTATTTTCATTACACTAGTAAAAACTTTTTTGTTATTGTTCATTTCTATCA
	CAACAAGATGGACCTTACCTAGACTGAGAATGGACCAATTATTAAATCTTGGATGGAAATTTCTTTTACC
	TATTTCTTTAGGTAATTTATTATTAACAACTTCTTCCCAACTTCTTTCTCTATAA
ndhG NADH dehydrogenase subunit 6 [ Rheum tanguticum ]	>NC_046695.1:c126256-125726 Rheum tanguticum chloroplast, complete genome
Gene ID: 54098918, updated on 29-Jan-2021	ATGGATTTACCTGGACCAATACATGATTTTCTTTTAGTCTTTCTGGGATCAGGTCTTATATTAGGAGGCC
	TAGGGGTGATATTATTTACCAATCCCATTTTTTCTGCCTTTTCGTTGGGATTGGTTCTTGTTTGTATATC
	TTTATTCTATATTCTAGCAAACTCTCAGTTTGTAGCTTCTGCGCAACTCCTTATTTACGTAGGAGCTATA
	AATGTTTTAATCATATTTGTTGTAATGTTCATCACCGGGTTAGAATATGACAAAAATTTTCGTCTTTGGA
	CTCTTGGAGACGGAATTACTTTGTTAGTTTGTACCAGTATTTTTTTTTTATTAATTACTACTATTTTAAA
	TACGTCATGGTACGGAATTATTTGGACTACAAAATTCAACCAGATTATAGAACAAGATTTGATAAATAAT
	AGTCAACAAATTGGAATTCATTTATCAACAGATTTTTTTCTCCCATTTGAACTCATTTCAATAATTCTTT
	TGGTTGCTTTGATAGGTGCAATTGCCGTGGCCCGCCAATAG
ndhD NADH-plastoquinone oxidoreductase subunit 4 [ Rheum tanguticum ]	>NC_046695.1:c124538-123039 Rheum tanguticum chloroplast, complete genome
Gene ID: 54098915, updated on 29-Jan-2021	ACGAATTATTTTCCTTGGTTAACCTTAATTGTAGTTTTGCCTATATTTGCGGGTTCATTAATTTTTTTTC
	TACCCCATAGGGGTAATAAGGTAATTAGGTGGTATACTATGTGTATATGTATATTAGAATTCCTCCTAAC
	AATCTATGTGTTCTGTTATCATTTCCAACCGGACGATCCATTAATACAATTGGCTGAAGATTATAACTGG
	ATTCACTTTTTTGATTTCCACTGGAGATTGGGAATAGACGGGCTTTCTATAGGACCCGTTTTACTGACCG
	GATTCATCACGACTTTAGCTACTTTAGCGGCTTGGCCAATTACTCGGGATTCCCGATTATTCCATTTCTT
	GATGTTAGCAATGTATAGTGGTCAAATAGGATTATTTTCTTCTCGCGACCTTTTACTTTTTTTTCTAATG
	TGGGAGTTAGAATTAATTCCCGTTTATTTACTTTTATCCGTATGGGGAGGAAAAAAACGCCTATATTCAG
	CTACAAAGTTTATTTTGTACACTGCAGGGGGTTCCGTTTTTATGTTAATGGGAGTTTTGGGTATCGGGTT
	ATATGGTTCTAATGAACCAACATTAAATTTGGAAACGTTAGCTAATCAATCATATCCTGTAGGATTAGAA
	ATAATATTCTATATTGGATTTCTTATTGCTTTTGCTGTCAAATCGCCGATTATACCTCTACATACATGGT
	TACCGGATACCCATGGAGAAGCACATTATAGTACTTGTATGCTTTTAGCAGGAATATTATTAAAAATGGG
	AGCGTATGGATTGGTTCGGATCAATATGGAATTATTGCCTCACGCTCATTCTATATTTTCTCCTTGGTTG
	ATGATAGCAGGCACAATACAAATAATCTATGCAGCTTCAGCATCTTCTGGGCAACGTAATTTAAAAAAAA
	GAATAGCATATTCCTCTGTTTCTCATATGGGTTTCATAATTATAGGAATTGGGTCTATAACTGATACGGG
	ATTCAACGGGGCCATTTTACAAATAATCTCTCATGGATTTATCGGTGCTGCTCTTTTTTTCCTAGCAGGA
	ACGAGTTATGATAGAATACGTCTTGTTTATCTTGACGAAATTGGCGGAATAGCCATTTCAATGCCAAAAA
	TATTCACACTTTTCAGTACTTTTTCGATGGCTTCTCTTGCGTTACCAGGTATGAGTGGTTTTTTTGCCGA
	ATTAATAGTATTTTTTGGAATAATTACCAGTCAAAAAGTTTTTTTAATGTCAAAAGTCCTAATTACTTTT
	GGTATGGCAATTGGAATGATATTAACTCCTATTTATTTATTGTCTATGTTACGCCAAATGTTCTATGGAT
	ACAAGTTATTAAATAGTGCAAACTCTTCGTTTTTTGATTCAGGTCCGCGAGAGTTATTTGTTTCTCTCAC
	TATCTTTCTACCAGTAATAGGTATTGGCATTTACCCGGATTTCGTTCTCTCACTATCAGTTGAGAAGGTA
	GAAGCTATTCTATCTAATTTTTTTTTATAG
ndhF NADH dehydrogenase subunit 5 [ Rheum tanguticum ]	>NC_046695.1:c119668-117434 Rheum tanguticum chloroplast, complete genome
Gene ID: 54098911, updated on 29-Jan-2021	ATGGAACATATATACCAATATTCATGGATCATACCTTTTATTCCACTTACAGTTCCTTTGTTAATCGGAG
	CGGGACTTCTTGTTTTTCCAAAAACAACAAAAAATCTTCGGCGTATGTGGGCTTTTCCTAGTATTTTTTT
	GTTAAGTATAGTTATGCTTTTTTCAATGAAATTGTCTATTCAGCAAATAAATAGCAGTTCTATCTATCAA
	TCTGTATGGTCTTGGATCATCAATAATGATTTTTCTTTAGAATTCGGTTACCTGGTTGATCCACTTACTT
	CTATTATGTCACTGTTAATCACTACTGTTGGGATTCTAGTTCTTATTTATAGTGACAATTATATGTCTCA
	TGATCAAGGATATTTGAGATTCTTTGCTTATTTGAGTTTTTTCAATACTTCTATGCTTGGCTTAGTTACT
	AGTTCGAATTTAATACAAATTTATTTTTTTTGGGAATTAGTTGGAATGTGTTCGTATCTATTAATAGGTT
	TTTGGTTTACACGACCGGTTGCAGCAAATGCTTGTCAAAAAGCGTTTGTGACTAACCGTGTAGGGGATTT
	TGGTTTATTATTAGGAATTTTAGGTCTTTATTGGCTAACAGGCAGTTTTGAATTTCGAGATTTGTTCGAA
	ATATTCAATACCTCGATTTATAACAATGAAGTTAATTTTTTAGTTGGAACTGTATGTACTTTCTTATTAT
	TTGCCGGTGCAGTTGCCAAATCTGCCCAATTCCCCCTTCATGTATGGTTACCTGATGCTATGGAAGGTCC
	TACTCCTATTTCGGCTCTTATCCATGCTGCTACTATGGTAGCTGCGGGGATTTTTCTTTTCGCTCGACTT
	TTTCCTCTTTTGATAGTAATCCCCTCCATACTACATCTAATCGCTTTTATAGGTATAATAACAGTAATTT
	TAGGAGCTACTTTAGCTCTTGCCCAAAAAGACATTAAGAGAAGTTTAGCTTATTCTACAATGTCTCAACT
	GGGGTATATGATGTTAGCTCTAGGTATGGGGTCTTATCGAGCTGCTTTATTTCATTTGATTACTCATGCT
	TACTCAAAAGCATTGTTGTTTTTAGGATCTGGCTCTATTATTCATTCTATGGAAGCTATTGTTGGGTATT
	CTCCAGATAAAAGCCAAAATATGGTTTTTATGGGGGGTTTAAAAAAACACGTGCCAATTACAAAAACTGC
	TTTTTTATTAGGTACACTTTCTCTTTCTGGTATTCCACCTCTTGCTTGTTTTTGGTCCAAAGATGAAATT
	CTTAATGATACTTGGTTGTATTCACCAACTTTCGCAATAATAGCCTGGGCTACAGCAGGATTAACTGCAT
	TTTATATGTTTCGCATCTATTTACTTACGTTTGAGGGTCATTTAAACGTTAATTTTCAAAATTACAATGG
	AAAAAAAAGTAGTTCTTTCTATTCAATATCTTTATGGGGTCAAGACGGAATGAAACCTATTAACAAAAAT
	TTTCCTTTATTACTAATAAAAAATAACGAAAGTTTTTCTAAGAATCCACACGAAAATAGAAAAAAAACCA
	TGCAATCCTTTCTTATTATTAATAATTGGGACAATAAAAAAATTGCGCTATATCCTCACGAATCGGGTAA
	TACTATGTTATTCCCTCTACTTGTATTGATTTTATTTACTTTGTTCATTGGATTCCTAGGAATTCCTTTC
	AATCAAGAAGGCATAGATTTGGATATCGTGTCCAAGTGGTTAACCCCACCTGTAAACCTTTTACAGCAAA
	AATTTAATAATAATAAAATTTTTGATTGGTCTGAATTTGTGATAAATGCAACCCTTTCGGTTAGTATAGC
	TTATTCTGGAATAGTTATTGCGTCTTTTTTATATAAACCCATTTATTCGTCCTTACAAAATTTTTTCGTA
	ATTAATTTTTTTGCCAAAAGGCATCCAAATGGTTTTTTTTTTGACAAAATTCAAAATGTAATATATGATT
	GGGCCCATCATCGTGGTTACATAGATGCTTTTTATACAGTATACATAATTCGAAGTGTAAGAGGATTGTC
	CGAACTAGTTAATTTTTTTGACAGACGAGTAATTGATGGAACTCCAAACGGATTGGGTGTTGCAAGTTTT
	TTTTTAGGAGAAGGTCTCAAGTATGTAGGCGGGGGGCGCATTTCCTCCTATCTTTTTTTGTATTTATTCT
	ATGCGTTAATTTTTTTATTAATTTACTATTTTTATTTTACGAATATGAATTTTACTGATCAGTAA
ndhB NADH dehydrogenase subunit 2 [ Rheum tanguticum ]	>NC_046695.1:c99210-96999 Rheum tanguticum chloroplast, complete genome
Gene ID: 54098899, updated on 29-Jan-2021	ATGATCTGGCATGTACAGAATGAAAACTTCATTCTCGATTCTACGAGAATTTTTATGAAAGCCTTTCATT
	TGTTTCTCTTCGATGGAAGTTTTATTTTCCCAGAATGTATCCTAATTTTTGGCCTAATTCTTCTTCTGAT
	GATCGATTTAACCTCTGATCAAAAAGATATACCTTGGTTCTATTTCATCTCTTCAACAAGTTTAGTAATG
	AGCATAACGGCCCTGTTGTTCCGATGGAGAGAAGAACCTATGATTAGCTTTTCGGGAAATTTCCAAACGA
	ACAATTTCAACGAAATCTTTCAATTTCTTATTTTACTATGTTCAACTCTATGTATTCCTCTATCCGTAGA
	GTACATTGAATGTACAGAAATGGCTATAACAGAGTTTCTGTTATTCGTATTAACAGCTACTCTAGGAGGA
	ATGTTTTTATGCGGTGCTAACGATTTAATAACTATCTTTGTAGCTCCAGAATGTTTCAGTTTATGCTCCT
	ACCTATTATCTGGATATACCAAGAAAGATGTACGGTCTAATGAGGCTACTACGAAATATTTACTCATGGG
	TGGGGCAAGCTCCTCTATTCTGGTTCATGGTTTCTCTTGGCTATATGGTTCATCCGGGGGAGAGATCGAG
	CTTCAAGAAATAGTGAATGGTCTTATCAATACACAAATGTATAACTCCCCAGGAATTTCAATTGCGCTTA
	TATTCATCACTGTAGGAATTGGGTTCAAGCTTTCCCCAGCCCCTTCTCATCAATGGACTCCTGACGTATA
	CGAAGGAGTGCGGTTCGTTCGAAAAATTCCTAGCTCTCTATCTATCTCCGAGATGTTTGGATTTTTCAAA
	ACTCCATGGACATGCAGAAGAGAAATGCTATCCCCACTCGGACCAAGACATAACTTTTACTTGTTCAAAT
	AACAATTAAGGTGAAGCAGGGTCAGGAACAACGAATCTCTTTATGATAAACAGATCCATTTTGCAAGTTC
	GTTATTACGGGTAGTTCCTACAAAGGGTCGGACTAATGACGTATACAATACTTGAATTCTCGATGTAGAT
	GCTACATAGTTGGTTCTCATCCTTCAGAGACTACGAGTGTAATAGGAGCATCCGTCGACAAAAGGATCAC
	CCTAAGATGATCATCTCATGGCTATTGAGAACGAATCAAATCAGATGGTTCTATTTCTCAATCTTTCTGA
	CTTGCTCCTACGGAACCAAGGTCGAAAAGATTGAAAAAATCAGTCATTCGCAACCACTGATGAAGGATTC
	CTCGAAAAGTTAAGGATTAGTAATCCTTTTTAGAAATCGAATGGATTCGGTCTTATACATACGCGAGGAA
	GGTAATCAAAAAAGAAAGAAGATGTGTTCTTCTTTCTTTTATCACTTAGGAGCCGTGCGAGATGAAAGTC
	TCATGCACGGTTTTGAATGAGAGAAAGAAGTGAGGAATCCTCTTTTCGACTCTGACTCTCCCACTCCAGT
	CGTTGCTTTTCTTTCTGTTACTTCGAAAGTAGCTGCTTCAGCTTCAGCCACTCGAATTTTCGATATTCCT
	TTTTATTTCTCATCAAACGAATGGCATCTTCTTCTGGAAATCCTAGCTATTCTTAGCATGATAGTGGGGA
	ATCTCATTGCTATTACTCAAACAAGCATGAAACGTATGCTTGCATATTCGTCCATAGGTCAAATCGGATA
	TGTAATTATTGGAATAATTGTTGGAGACTCAAATGATGGATATGCAAGCATGATAACTTATATGCTGTTC
	TATATCTCCATGAATCTAGGAACTTTTGCTTGCATTGTATCATTTGGTCTACGTACCGGAACTGATAACA
	TTCGAGATTATGCAGGATTATACACGAAAGATCCCCCTTTGGCTCTCTCTTTAGCACTATGTCTCTTATC
	CCTAGGAGGTCTTCCTCCACTAGCAGGTTTTTTCGGAAAACTCCATTTATTCTGGTGTGGATGGCAGGCA
	GGCCTATATTTCTTGGTTTCAATAGGACTCCTTACGAGCGTTGTTTCTATCTACTATTATCTAAAAATAA
	TCAAGTTATTAATGACTGGACGAAACCAAGAAATAACCCCTCACGTGCGAAATTATAGAAGATCTCCTTT
	AAGATCAAAGAATTCCGTCGAATTGAGTATGATTGTATGTGTGATAGCATCTACTATACCGGGAATATCA
	ATGAACCCTATTATTGCAATTGCTCAGGATACCCTTTTTTAG
Rheum tanguticum tRNA-Lys (trnK) gene, partial sequence; and maturase K (matK) gene, complete cds; chloroplast	>EU840483.1 Rheum tanguticum tRNA-Lys (trnK) gene, partial sequence; and maturase K (matK) gene, complete cds; chloroplast
GenBank: EU840483.1	GCGGCTAGGTTCTTTTACACATTTGGATGAAGCAAGGGATTCGTCCACACTATCGGTAGAGTTTGTAAGA
FASTA Graphics PopSet	CCACGACTGATCCTGAAAGGAATGAATGGAAAAAAGAGCATGTCGTATCAATGGAGAATTATGAAACAAT
	TTCGTTCTTATTAGATCGGTACAAAACCTTTGGTTGAATTCTTAGAACGAAATGAATTCAAAGTTGGGTC
Go to:	GATTGAATACATGGATCGAGCCTTATGGCTCTAATTGTAGGGAAAGAAAAAGAAACGAGCTTATGTTCTT
	AATTGGAATGATTACCCGCCCTAATTAAACGTTAAAAATAGATTAGTGCCTGATGCGGAGCGGCTTTTCC
LOCUS EU840483 2442 bp DNA linear PLN 24-JUL-2016	AGGAGTGGATTACCGATTTTTTAGTGAATCCTAACTATTAGCCATTTTCTTTTCTAATGGAAAATGGAGA
	TGAATGTGTAGAAGAAACAGTATATTGATAAGGATACTTTTTTCCAAAATCAAAAGAGCGATTGAGTTGA
	AAAAATAAAGGATTTCTAACCATCTTCTTATCCTATAATTATATAGGAACGAAACCAATTAGATGGAAAA
	AAGATAGAGAGTCCGTTGATGAGTTTACCTGTTTCCGAGGGATCTATTCTTTTGTACTAGAATACCTTGT
	TTTGACTGTATCGCACTATGTATCATTTTATAACCCAAGAAACCCTCTACTTTTCTTTTCGTTTCAGGTC
	ATGGAGGAATTCCAAGGATATTTAGAATTAGCTAGATCTTGGCACGATGATTTTTTATACCCCCTTATCT
	TTCAGGAATATATTTATGCACTTGTACATGATCAGGATTTAGGTTTAAACAGATCCATTTTGTTGTCAAA
	TAAAAAAAAAAGTTCTGACACAAAATACAGTTTACTAGTTATAAAACGTTTAGTTATTCGAATGTATCAA
	CAGAATTTTTTTATTCTTTCTGTTAATGATTCTAACAAAACCGAATTTCTTGTGCCCAAGAAAAATTTGT
	ATTCTCAACAGATCTCAGAGGGATTTGCAACTATTACGGAAATTCCATTTTCTATGCGATTAATATCTTC
	CCTAGACGGAAAAGGACTAAAAAAATATCAAAATTTACGATCAATTCATTCAATATTTCCTTTTTTAGAG
	GACAAATTTTTACGTTTAAATTTTGTGTTAGATATATTGATACCTCACCCTGTCCATCTGGAAATCTTGG
	TTCAAACTATTCGTTACTGGGTAAAAGATACCTCTTGTTTGCATTTATTACGATTCTTTCTTTATGAGTA
	TTGTAATAGTGTTATTACTCTAAAGAAATCTGTTTCCGATTTTTCAAAAAAAAAAAATAAAAGATTCTTA
	TTGTTCCTATATAATTCCTACGTGTGTGAATGCGAATCCATCTTCGTTTTTCTCCGCAATCAATCCTCTC
	ATTTACCATCAACATCTTACGGAGCCTTTCTTGCACGAGTTTATTTCTACCTAAAGTTAGAACATTTTTT
	AAAAGTATTTACTAAGCATTCTGGGGTTATCCTGTGGTTCTTCAAGGACCCTTTTCTGCATTATGTTCGA
	TATCAGGGAAAATGGATTCTGGCTTCAAGGGGGGCATTTTTTCTGATGACTAAATTGAAATATTACTTTG
	TCAATTTCTGGCAATATAATTTTTCCCTGTGGTTGCAAAGAATCTATATCAATCAATCATCAAATCGGCC
	CATGGAGTTTATGGGTTTTCTTTTAAGTGTACGACTAAACCCGTCCGTGGTACGGAGTCAAACGTTAGAA
	AATGCATTCTTAATAGATAATGGTATTAAGGAGTTTGAGACCCTAGTTCCAATTATGCCTCTAATTGGAT
	TATTGGCTAAAGCGAAATTTTGTAACGTATTAGGACATCCCATTAGTAAGCCAGCCTGGGCTGATTTATC
	CGATTCTGATATTATTCGCCGATTTGGGCGTATATGTAGAAATCTTTCTCATTATTACAGCGGATCTTCA
	AAAAAGGGGAGTTTGTATCGGATAAAGTATATACTTCGACTTTCTTGTGCTAGAACGTTGGCTCGTAAAC
	ATAAAAGCACCGTACGTGCTTTTTTGAAACGATTAGGTTCAGAATTTTTGGAAGAATTTTTTATCAAGGA
	AGAAAAAGTTCTTTCTTTGATCTTATCAAGAGATTCTTCTATTTCACGAAGGTTATATAGAGTACGCATT
	TGGTATTTGGATATTTTTTGTATTTATGATTTGGCCAGTCATAATTATTGAGTATTTATTATGAAATTAT
	CTAACTAAATCTAAATGAATTATCATTATCGAAATTCTAGTAAAAAAATATGATAAATAAAAAAATGCAT
	CAATGTCCATTCTGAAATGTTCATGTAGTAGGGTTTGAATCAACTGAGTATTCAATTTTCCATCTAGGAA
	AGTAACGGAGTTTTAGATGTGTACATAGGGAAAGCTGTGTGCAATGAAAACTGCAAGCACGG
Rheum tanguticum voucher 2060 trnS-trnG intergenic spacer, complete sequence; chloroplast	>AY920229.1 Rheum tanguticum voucher 2060 trnS-trnG intergenic spacer, complete sequence; chloroplast
GenBank: AY920229.1	ACTAATTACTATAGTTAGATTACACATAACGTGCCATTTTAAAAATATTTTTTTTCTAGGTTTTCAATAT
FASTA Graphics PopSet	ACAAAAAATATAATATATAAAATTTTAATTCGAAATTCTTTAAGATTCCAGACTCTTCTAAATTCTAGAG
	AATAATTAAACTGAAATATAAGTCAAATTTTTTAAGTTATTTATATTATTTATTATTATTTTTTATTTAT
Go to:	TCCGTTTATAATCTAAATAGAAATTTATATATATAATATATAATAAGTCTGATATATATATAAACATAAT
	ATAGAAAAAATATGTATACAAACATATTATGTATACAAAGAGATATAGCATTTATAATATATATATAATA
LOCUS AY920229 977 bp DNA linear PLN 27-FEB-2005	TATAAATACATATAGAAATAACTAGAATAAATATAAGTTAAACAAAAAAATATAAATAGATACAAGATAG
	ACTACAAGGTTTATCCGAAAGTCCAACTCAACTAAGGATTCAAAAAAAAAAGTTCAATACATATAAATAA
	AACCAGAAAGACTTCTTGTGAAAGGCCTTTTAGTCCCACGGCCTGGCCTGGTCACTACCTCGCCGGGCCT
	TTTATTAATTCAACGGATCATAGCATAGATAGAAAAATTTTTAGTTCATTTTTTTATAACTGTTTTTTTA
	TTTTATAACTCCATTAATACTTTAATACTATAGAAAAAAATGCTTGTTAAAGCAAGAACAAAAAAAGGCA
	TGTTTCTATTCGATATAGAATAAAAATGCCCTATTGATTATCCTTTCTTTTTTTTAAGAAAACCTATAGA
	TTCTTGCACAACTCGTCTATTATAACTTTAGCTATTTTGTTAAAACGTATCCGTCAAAACTCTCTGCCCA
	AAAATAGAACTTCGTGCTTAGGTATTTAAATCCCGTTTCTGAATCTCCTCCGAAAATAGTTCAATACTCT
	CATTTTTCATGATTATTTTATCATCTTTTCTTGATTACGTTAAATTTCGTTATTCGACAAAAGTTCC
Rheum tanguticum voucher 1773 trnS-trnG intergenic spacer, complete sequence; chloroplast	>AY920224.1 Rheum tanguticum voucher 1773 trnS-trnG intergenic spacer, complete sequence; chloroplast
GenBank: AY920224.1	ACTAATTACTATAGTTAGATTACACATAACGTGCCATTTTTAAAATATTTTTTTTCTAGGTTTTCAATAT
FASTA Graphics PopSet	ACAAAAAATATAATATATAAAATTTTAATTCGAAATTCTTTAAGATTCCAGACTCTTCTAAATTCTAGAG
	AATAATTAAACTGAAATATAAGTCAAATTTTTTAAGTTATTTATATTATTTTTTATTATTTTTTATTTAT
Go to:	TCCGTTTATAATCTAAATAGAAATTTATATATATAATATATAATAAGTCTGATATATATATAAACATAAT
	ATAGAAAAAATAGGTATACAAACATATTATGTATACAAAGAGATATAGCATTTATAATATATATATAATA
LOCUS AY920224 978 bp DNA linear PLN 27-FEB-2005	TATAAATACATATAGAAATAACTAGAATAAATATAAGTTAAACAAAAAAATATAAATAGATACAAGATAG
	ACTACAAGGTTTATCCGAAAGTCCAACTCAACTAACGGATTCAAAAAAAAAAGTTCAATACATATAAATA
	AAACCAGAAAGACTTCTTGTGAAAGGCCTTTTAGTCCCACGGCCTGGCCTGGTCACTACCTCGCCGGGCC
	TTTTATTAATTCAACGGATCATAGCATAGATAGAAAAATTTTTAGTTCATTTTTTTATAACTGTTTTTTT
	ATTTTATAACTCCATTAATACTTTAATACTATAGAAAAAAATGCTTGTTAAAGCAAGAACAAAAAAAGGC
	ATGTTTCTATTCGATATAGAATAAAAATGCCCTATTGATTATCCTTTATTTTTTTTAAGAAAACCTATAG
	ATTCTTGCACAACTCGTCTATTATAACTTTAGCTATTTTGTTAAAACGTATCCGTCAAAACTCTCTGCCA
	AAAAATAGAACTTCGTGCTTAGGTATTTAAATCCCGTTTCTGAATCTCCTCCGACAATAGTTCAATACTC
	TCATTTTTCATGATTATTTTATCATCTTTTCTTGATTACGTTAAATTTCGTTATTCGACAAAAGTTCC
ndhH NADH dehydrogenase subunit 7 [ Rheum officinale ]	>NC_058627.1:c130236-129055 Rheum officinale strain Baill chloroplast, complete genome
Gene ID: 68628663, updated on 25-Dec-2021	ATGACTGGACCAGTTACAAGAAAAGATCTAATGATAGTCAATATGGGGCCTCACCACCCATCAATGCATG
	GCGTTCTACGACTAATTGTTACTTTAGATGGCGAAGATGTTATTGACTGTGAACCAATAGTAGGTTATTT
	ACACAGAGGGATGGAAAAAATTGCGGAAAACCGAACAATTATACAATATTTGCCTTATGTAACACGTTGG
	GATTATTTAGCTACTATGTTTACAGAAGCAATAACTATAAATGCACCAGAACAATTAGGAAATATTCAAG
	TACCCCAAAGGGCTAGTTATATCCGAGTTATTATGTTGGAATTGAGCCGTATAGCTTCTCATTTATTATG
	GCTTGGGCCTTTTATGGCGGATATTGGTGCACAGACCCCCTTCTTCTACATTTTTAGAGAAAGAGAATTG
	ATATATGATCTATTCGAAGCTGCCACTGGCATGAGAATGATGCATAATTATTTTCGTATCGGAGGAGTCG
	CTGCCGATTTACCTTATGGCTGGGTAGATAAATGTTTAGATTTCTGTGAGTATTTTTTAACAGCAATTGC
	TGAATATCAAAAGCTTATTACGCGAAATCCTATTTTTTTAGAACGCGTTGAAGGGGTGGGTATTATTGGT
	GGAGAAGAGGCCATAAATTGGGGGTTGTCAGGACCAATGTTACGGGCGTCCGGAATACAATGGGATCTTC
	GTAAAGTTGATAATTATGAATGTTATGAAGAATTTAATTGGGAAGTTCAATGGCAGAAGGAGGGCGATTC
	GTTAGCTCGTTATTTAATCCGAATTGGCGAAATGGTGGAATCTGTCAAAATTATTCAGCAAGCTCTAGAA
	GGAATTCCGGGGGGCCCCTATGAGAATTTAGAAATCCGACGCTTTAATAGAATAAAAGATCCTGAGTGGA
	ATAATTTTGAATATCGATTCATTAGTAAAAAGCCGGCCCCCGCATTTGAGTTATCGAGACAAGAACTTTA
	TGTAAGAATCGAAGCGCCAAAGGGCGAATTGGGAATTTATTTGATAGGAGATCAGAGTGCTTTTCCGTGG
	AGATGGAAAATCCGCCCGCCGGGTTTTATCAATTTGCAAATTCTTCCTCAGTTAGTTAAAGGAATGAAAT
	TGGCTGATATTATGACAATACTAGGTAGCATAGATATCATTATGGGAGAAATTGATCGTTGA
ndhI NADH dehydrogenase subunit I [ Rheum officinale ]	>NC_058627.1:c127014-126511 Rheum officinale strain Baill chloroplast, complete genome
Gene ID: 68628661, updated on 25-Dec-2021	ATGTTCCCTATGCTAACTGGGTTCCTGAATTATGGTCAACAAACAGTACGGGCGGCTAGGTACATTGGTC
	AAGGTTTTCAGATTACCTTATCCCATGCGAATCGTTTACCTGTAACTATTCAATACCCTTATGAAAAATT
	GATCACATCAGAACGTTTTCGCGGTCGAATCCACTTTGAATTCGATAAATGCATTGCTTGTGAGGTATGT
	GTTCGTGTATGTCCTATAGATCTACCTGTTGTAGATTGGAAATTGGAAACTAATATTAGAAAGAAACGTT
	TGTTTAATTACAGTATTGATTTCGGAATCTGTATATTTTGCGGTAATTGCGTTGAGTATTGTCCAACAAA
	TTGTTTATCAATGACTGAAGAATATGAGCTTTCTACATATGATCGTCATGAATTAAATTATAATCAAATT
	GCTTTAGGTCGTTTACCAATATCCACAATTGACGATTACACAACTCGAACTATCTTGAATTGGCCTCAAT
	TCAATAAAAAATAA
ndhG NADH dehydrogenase subunit 6 [ Rheum officinale ]	>NC_058627.1:c126153-125623 Rheum officinale strain Baill chloroplast, complete genome
Gene ID: 68628660, updated on 25-Dec-2021	ATGGATTTACCTGGACCAATACATGATTTTCTTTTAGTCTTTCTGGGATCAGGTCTTATATTAGGAGGCC
	TAGGGGTGATATTATTTACCAATCCCATTTTTTCTGCCTTTTCGTTGGGATTGGTTCTTGTTTGTATATC
	TTTATTCTATATTCTAGCAAACTCTCAGTTTGTAGCTTCTGCGCAACTCCTTATTTACGTAGGAGCTATA
	AATGTTTTAATCATATTTGCTGTAATGTTTATCACCGGGTTAGAATATGACAAAAATTTTCGTCTTTGGA
	CTCTTGGAGACGGAATTACTTTGTTAGTTTGTACCAGTATTTTTTTTTTATTAATTACTACTATTTTAAA
	TACGTCATGGTACGGAATTATTTGGACTACAAAATTCAACCAGATTATAGAACAAGATTTGATAAATAAT
	AGTCAACAAATTGGAATTCATTTATCAACAGATTTTTTTCTCCCATTTGAACTCATTTCAATAATTCTTT
	TGGTTGCTTTGATAGGTGCAATTGCCGTGGCCCGCCAATAG
ndhE NADH dehydrogenase subunit 4L [ Rheum officinale ]	>NC_058627.1:c125382-125077 Rheum officinale strain Baill chloroplast, complete genome
Gene ID: 68628659, updated on 25-Dec-2021	ATGATGCTCGAACATGTACTTGTTTTGAGTGCCTATTTATTTTCTATCGGTATCTATGGATTAATCACAA
	GCCGAAATTTAGTTAGAGCTCTTATGTGTCTTGAACTTATCTTGAATGCGGTTAATCTTAACTTCGTAAC
	ATTTTCTGACTTTTTTGATAGTCGTCAACTAAAAGGAAACATTTTCTCCATTTTTGTTATAGCTATTGCA
	GCCGCTGAAGCAGCTATTGGACCGGCTATTGTTTCGGCAATTTATCGTAACAGAAAATCAACTCGTATTA
	ATCAATCAAATTTGTTGAATAAGTAG
ndhF NADH dehydrogenase subunit 5 [ Rheum officinale ]	>NC_058627.1:c119627-117393 Rheum officinale strain Baill chloroplast, complete genome
Gene ID: 68628653, updated on 25-Dec-2021	ATGGAACATATATACCAATATGCATGGATCATACCTTTTATTCCACTTACAGTTCCTTTGTTAATCGGAG
	CGGGACTTCTTGTTTTTCCAAAAACAACAAAAAATCTTCGGCGTATGTGGGCTTTTCCTAGTATTTTGTT
	GTTAAGTATAGTTATGCTTTTTTCAATGAAATTGTCTATTCAGCAAATAAATAGCAGTTCTATCTATCAA
	TCTGTATGGTCTTGGATCATCAATAATGATTTTTCTTTAGAATTCGGTTACCTGGTTGATCCACTTACTT
	CTATTATGTCACTGTTAATCACTACTGTTGGGATTCTAGTTCTTATTTATAGTGACAATTATATGTCTCA
	TGATCAAGGATATTTGAGATTCTTTGCTTATTTGAGTTTTTTCAATACTTCTATGCTTGGCTTAGTTACT
	AGTTCGAATTTAATACAAATTTATTTTTTTTGGGAATTAGTTGGAATGTGTTCGTATCTATTAATAGGTT
	TTTGGTTTACACGACCGGTTGCAGCAAATGCTTGTCAAAAAGCGTTTGTGACTAACCGTGTAGGGGATTT
	TGGTTTATTATTAGGAATTTTAGGTCTTTATTGGCTAACAGGCAGTTTTGAATTTCGAGATTTGTTCGAA
	ATATTCAATATCTCGATTTATAACAATGAAGTTAATTTTTTAGTTGGAACTGTATGTACTTTCTTATTAT
	TTGCCGGTGCAGTTGCCAAATCTGCCCAATTCCCCCTTCATGTATGGTTACCTGATGCTATGGAAGGTCC
	TACTCCTATTTCGGCTCTTATCCATGCTGCTACTATGGTAGCTGCGGGGATTTTTCTTGTCGCGCGACTT
	TTTCCTCTTTTGATAGTAATCCCCTCCATACTACATCTAATCGCTTTTATAGGTATAATAACAGTAATTT
	TAGGAGCTACTTTAGCTCTTGCCCAAAAAGACATTAAGAGAAGTTTAGCTTATTCTACAATGTCTCAACT
	GGGGTATATGATGTTAGCTCTAGGTATGGGGTCTTATCGAGCTGCTTTATTTCATTTGATTACTCATGCT
	TACTCAAAAGCATTGTTGTTTTTAGGATCTGGCTCTATTATTCATTCTATGGAAGCTATTGTTGGGTATT
	CTCCAGATAAAAGCCAAAATATGGTTTTTATGGGGGGTTTAAAAAAACACGTGCCAATTACAAAAACTGC
	TTTTTTATTAGGTACACTTTCTCTTTCTGGTATTCCACCTCTTGCTTGTTTTTGGTCCAAAGATGAAATT
	CTTAATGATACTTGGTTGTATTCACCAACTTTCGCAATAATAGCCTGGGCTACAGCAGGATTAACTGCAT
	TTTATATGTTTCGCATCTATTTACTTACGTTTGAGGGTCATTTAAACGTTAATTTTCAAAATTACAATGG
	AAAAAAAAGTAGTTCTTTCTATTCAATATCTTTGTGGGGTCAAGACGGAATGAAACCTATTAACAAAAAT
	TTTCCTTTATTACCAATAAAAAATAACGAAAGTTTTTCTAAGAATCCACACGAAAATAGAAAAAAAACCA
	TGCAATCCTTTCTTATTATTAATAATTGGGACAATAAAAAAATTGCGCTATATCCTCACGAATCGGGTAA
	TACTATGTTATTCCCTCTACTTGTATTGATTTTATTTACTTTGTTCATTGGATTCCTAGGAATTCCTTTC
	AATCAAGAAGGCATAGATTTGGATATCGTGTCCAAGTGGTTAACCCCACCTGTAAATCTTTTACAGCAAA
	AATTTAATAATAAAAAAATTTTTGATTGGTCTGAATTTGTGATAAATGCAACCCTTTCGGTTAGTATAGC
	TTATTCTGGAATAGTTATTGCGTCTTTTTTATATAAACCCATTTATTCGTCCTTACAAAATTTTTTCGTA
	ATTAATTTTTTTGCCAAAAGGCATCCAAATGGTTTTTTTTTTGACAAAATTCAAAATGTAATATATGATT
	GGGCCCATCATCGTGGTTACATAGATGCTTTTTATACAGTATACATAATTCGAAGTGTAAGAGGATTGTC
	CGAACTAGTTAATTTTTTTGACAGACGAGTAATTGATGGAACTCCAAACGGATTGGGTGTTGCAAGTTTT
	TTTTTAGGAGAAGGTCTCAAGTATGTAGGCGGGGGGCGCATTTCCTCCTATCTTTTTTTGTATTTATTCT
	ATGCGTTAATTTTTTTATTAATTTACTATTTTTATTTTACGAATATGAATTTTACTGATCAGTAA
ndhC NADH dehydrogenase subunit 3 [ Rheum officinale ]	>NC_058627.1:c52790-52428 Rheum officinale strain Baill chloroplast, complete genome
Gene ID: 68628597, updated on 25-Dec-2021	ATGTTTCTGCTTTATGAATATGATATTTTCTGGGCATTTCTAATAATATCAAGTGTTATTCCGATTTTGG
	CATTTCTACTTTCCGGAATTTTAGCTCCCATTAGAAAAGAACCAGAGAAACTTTCTAGTTATGAATCAGG
	TATAGAACCCATTGGTGATGCTTGGTTACAATTTCGAATCCGTTATTATATGTTTGCTTTAGTTTTTGTT
	GTTTTTGATGTTGAAACGGTTTTTCTTTATCCATGGGCAATGAGTTTCGATGTATTAGGTGTATCTGTTT
	TTATAGAAGCTTTCATTTTCGTGCTTATTCTAATTGTTGGTTTAGTTTATGCGTGGCGAAAAGGAGCATT
	GGAATGGTCTTAG
ndhK NADH-plastoquinone oxidoreductase subunit K [ Rheum officinale ]	>NC_058627.1:c52548-51700 Rheum officinale strain Baill chloroplast, complete genome
Gene ID: 68628596, updated on 25-Dec-2021	ATGGGCAATGAGTTTCGATGTATTAGGTGTATCTGTTTTTATAGAAGCTTTCATTTTCGTGCTTATTCTA
	ATTGTTGGTTTAGTTTATGCGTGGCGAAAAGGAGCATTGGAATGGTCTTAGTTTCTGAATATTCTAACAA
	TAAAAACAATAAGATTGAAATTGAAAGAGTTATGAATTCCGTTGAGTTTACTCTACTTGATCGAATAACC
	CCAAACTCAGTTATTTCAACTACATCAAATGATCTTTCAAATTGGTCAAGACTCTCTAGTTTATGGCCGC
	TTCTTTATGGTACCAGTTGTTGCTTCATTGAATTTGCTTCATTAATAGGCTCGCGATTCGACTTTGATCG
	TTATGGACTGGTACCAAGATCGAGCCCTAGACAAGCAGACCTCATTTTAACAGCTGGTACAGTAACAATG
	AAAATGGCCCCTTCTTTAGTGAGATTATATGAGCAAATGCCTGAACCAAAGTATGTTATTGCTATGGGAG
	CCTGTACAATTACAGGGGGGATGTTCAGTACCGATTCTTATAGTACTGTTCGGGGGGTCGATAAACTAAT
	TCCTGTGGATATCTATTTGCCAGGCTGTCCACCTAAACCGGAAGCAGTTATAGATGCTATAACAAAGCTT
	CGTAAGAAAATATCTTGGGAAATCTATGAAGATAGAATTAAGTCGCAACGGAAGAATCGATGTTTTACTA
	TCAAACACAAGTTTCGTGTTGGACGCCGTATTCATACTGGAAATTATAATCAAGGATTACTTTCTAAATC
	TCCATCTATTTCCGAGATCCCTCCTGAAAAATTTTTCAAATACAAAAATTCAGTATCTTCCCACGAATTA
	GTGAATTAA
ndhJ NADH dehydrogenase subunit J [ Rheum officinale ]	>NC_058627.1:c51588-51112 Rheum officinale strain Baill chloroplast, complete genome
Gene ID: 68628595, updated on 25-Dec-2021	ATGCAGGGTCGTTTGTCTGCTTGGCTAGTCAAACGCGGGCTAGTTCATAGATCTTTAGGCTTCGATTACC
	AAGGAATAGAGACTTTACAAATAAAGCCCGAAGATTGGCATTCCATTGCTGTCATTTTATATGTCTATGG
	TTACAATTATCTACGTTCCCAATGTGCTTATGATGTCGAACCGGGCGGGCTGTTAGCTAGCGTGTATCAT
	CTTACGAGAATAGAATCCGGTGTGGATCAGCCAGAAGAGGTATGCATAAAAGTATTTGCCCCAAGGAGGA
	ACCCTCGAATTCCGTCTGTTTTCTGGGTTTGGAAAAGTGTGGATTTTCAAGAACGGGAATCCTATGATAT
	GTTGGGAATCTTTTATGATAATCATCCACGCCCGAAACGTATTTTAATGCCCGAAAGTTGGATAGGATGG
	CCTTTACGTAAAGATTATATTGCCCCCAATTTTTATGAAATACAAGATGCTTTTTGA
ndhB NADH dehydrogenase subunit 2 [ Rheum officinale ]	>NC_058627.1:148930-151141 Rheum officinale strain Baill chloroplast, complete genome
Gene ID: 68628676, updated on 25-Dec-2021	ATGATCTGGCATGTACAGAATGAAAACTTCATTCTCGATTCTACGAGAATTTTTATGAAAGCCTTTCATT
	TGCTTCTCTTCGATGGAAGTTTTATTTTCCCAGAATGTATCCTAATTTTTGGCCTAATTCTTCTTCTGAT
	GATCGATTTAACCTCTGATCAAAAAGATATACCTTGGTTCTATTTCATCTCTTCAACAAGTTTAGTAATG
	AGCATAACGGCCCTGTTGTTCCGATGGAGAGAAGAACCTATGATTAGCTTTTCGGGAAATTTCCAAACGA
	ACAATTTCAACGAAATCTTTCAATTTCTTATTTTACTATGTTCAACTCTATGTATTCCTCTATCCGTAGA
	GTACATTGAATGTACAGAAATGGCTATAACAGAGTTTCTGTTATTCGTATTAACAGCTACTCTAGGAGGA
	ATGTTTTTATGCGGTGCTAACGATTTAATAACTATCTTTGTAGCTCCAGAATGTTTCAGTTTATGCTCCT
	ACCTATTATCTGGATATACCAAGAAAGATGTACGGTCTAATGAGGCTACTACGAAATATTTACTCATGGG
	TGGGGCAAGCTCCTCTATTCTGGTTCATGGTTTCTCTTGGCTATATGGTTCATCCGGGGGAGAGATCGAG
	CTTCAAGAAATAGTGAATGGTCTTATCAATACACAAATGTATAACTCCCCAGGAATTTCAATTGCGCTTA
	TATTCATCACTGTAGGAATTGGGTTCAAGCTTTCCCCAGCCCCTTCTCATCAATGGACTCCTGACGTATA
	CGAAGGAGTGCGGTTCGTTCGAAAAATTCCTAGCTCTCTATCTATCTCCGAGATGTTTGGATTTTTCAAA
	ACTCCATGGACATGCAGAAGAGAAATGCTATCCCCACTCGGACCAAGACATAACTTTTACTTGTTCAAAT
	AACAATTAAGGTGAAGCAGGGTCAGGAACAACGAATCTCTTTATGATAAACAGATCCATTTTGCAAGTTC
	GTTATTACGGGTAGTTCCTACAAAGGGTCGGACTAATGACGTATACAATACTTGAATTCTCGATGTAGAT
	GCTACATAGTTGGTTCTCATCCTTCAGAGACTACGAGTGTAATAGGAGCATCCGTCGACAAAAGGATCAC
	CCTAAGATGATCATCTCATGGCTATTGAGAACGAATCAAATCAGATGGTTCTATTTCTCAATCTTTCTGA
	CTTGCTCCTACGGAACCAAGGTCGAAAAGATTGAAAAAATCAGTCATTCGCAACCACTGATGAAGGATTC
	CTCGAAAAGTTAAGGATTAGTAATCCTTTTTAGAAATCGAATGGATTCGGTCTTATACATACGCGAGGAA
	GGTAATCAAAAAAGAAAGAAGATGAGTTCTTCTTTCTTTTATCACTTAGGAGCCGTGCGAGATGAAAGTC
	TCATGCACGGTTTTGAATGAGAGAAAGAAGTGAGGAATCCTCTTTTCGACTCTGACTCTCCCACTCCAGT
	CGTTGCTTTTCTTTCTGTTACTTCGAAAGTAGCTGCTTCAGCTTCAGCCACTCGAATTTTCGATATTCCT
	TTTTATTTCTCATCAAACGAATGGCATCTTCTTCTGGAAATCCTAGCTATTCTTAGCATGATAGTGGGGA
	ATCTCATTGCTATTACTCAAACAAGCATGAAACGTATGCTTGCATATTCGTCCATAGGTCAAATCGGATA
	TGTAATTATTGGAATAATTGTTGGAGACTCAAATGATGGATATGCAAGCATGATAACTTATATGCTGTTC
	TATATCTCCATGAATCTAGGAACTTTTGCTTGCATTGTATCATTTGGTCTACGTACCGGAACTGATAACA
	TTCGAGATTATGCAGGATTATACACGAAAGATCCCCCTTTGGCTCTCTCTTTAGCACTATGTCTCTTATC
	CCTAGGAGGTCTTCCTCCACTAGCAGGTTTTTTCGGAAAACTCCATTTATTCTGGTGTGGATGGCAGGCA
	GGCCTATATTTCTTGGTTTCAATAGGACTCCTTACGAGCGTTGTTTCTATCTACTATTATCTAAAAATAA
	TCAAGTTATTAATGACTGGACGAAACCAAGAAATAACCCCTCACGTGCGAAATTATAGAAGATCTCCTTT
	AAGATCAAAGAATTCCGTCGAATTGAGTATGATTGTATGTGTGATAGCATCTACTATACCGGGAATATCA
	ATGAACCCTATTATTGCAATTGCTCAGGATACCCTTTTTTAG
ndhD NADH-plastoquinone oxidoreductase subunit 4 [ Rheum officinale ]	>NC_058627.1:c124434-122935 Rheum officinale strain Baill chloroplast, complete genome
Gene ID: 68628657, updated on 6-Nov-2021	ACGAATTATTTTCCTTGGTTAACCTTAATTGTAGTTTTGCCTATATTTGCGGGTTCATTAATTTTTTTTC
	TACCCCATAGGGGTAATAAGGTAATTAGGTGGTATACTATGTGTATATGTATATTAGAATTCCTCCTAAC
	AATCTATGTGTTCTGTTATCATTTCCAACCGGACGATCCATTAATACAATTGGCTGAAGATTATAACTGG
	ATTCACTTTTTTGATTTCCACTGGAGATTGGGAATAGACGGGCTTTCTATAGGACCCGTTTTACTGACCG
	GATTCATCACGACTTTAGCTACTTTAGCGGCTTGGCCAATTACTCGGGATTCCCGATTATTCCATTTCTT
	GATGTTAGCAATGTATAGTGGTCAAATAGGATTGTTTTCTTCTCGCGACCTTTTACTTTTTTTTCTAATG
	TGGGAGTTAGAATTAATTCCCGTTTATTTACTTTTATCCGTATGGGGAGGAAAAAAACGCCTATATTCAG
	CTACAAAGTTTATTTTGTACACTGCAGGGGGTTCCGTTTTTATGTTAATGGGAGTTTTGGGTATCGGGTT
	ATATGGTTCTAATGAACCAACATTAAATTTGGAAACGTTAGCTAATCAATCATATCCTGTAGGATTAGAA
	ATAATATTCTATATTGGATTTCTTATTGCTTTTGCTGTCAAATCGCCGATTATACCTCTACATACATGGT
	TACCGGATACCCATGGAGAAGCACATTATAGTACTTGTATGCTTTTAGCAGGAATATTATTAAAAATGGG
	AGCGTATGGATTGGTTCGGATCAATATGGAATTATTGCCTCACGCTCATTCTATATTTTCTCCTTGGTTG
	ATGATAGCAGGCACAATACAAATAATCTATGCAGCTTCAGCATCTTCGGGGCAACGTAATTTTAAAAAAA
	GAATAGCATATTCCTCTGTTTCTCATATGGGTTTCATAATTATAGGAATTGGGTCTATAACTGATACGGG
	ATTCAACGGGGCCATTTTACAAATAATCTCTCATGGATTTATCGGTGCTGCTCTTTTTTTCCTAGCAGGA
	ACGAGTTATGATAGAATACGTCTTGTTTATCTTGACGAAATTGGCGGAATAGCCATTTCAATGCCAAAAA
	TATTCACACTTTTCAGTACTTTTTCGATGGCTTCTCTTGCGTTACCAGGTATGAGTAGTTTTTTTGCCGA
	ATTAATAGTATTTTTTGGAATAATTACCAGTCAAAAAGTTTTTTTAATGTCAAAAGTCCTAATTACTTTT
	GGCATGGCAATTGGAATGATATTAACTCCTATTTATTTATTGTCTATGTTACGCCAAATGTTCTATGGAT
	ACAAGTTATTAAATAGTGCAAACTCTTCGTTTTTTGATTCAGGTCCGCGAGAGTTATTTGTTTCACTCAC
	TATCTTTCTACCAGTAATAGGTATTGGCATTTACCCGGATTTCGTTCTCTCACTATCAGTTGAGAAGGTA
	GAAGCTATTCTATCTAATTTTTTTTTATAG
ndhB NADH dehydrogenase subunit 2 [ Rheum officinale ]	>NC_058627.1:c99147-96936 Rheum officinale strain Baill chloroplast, complete genome
Gene ID: 68628641, updated on 25-Dec-2021	ATGATCTGGCATGTACAGAATGAAAACTTCATTCTCGATTCTACGAGAATTTTTATGAAAGCCTTTCATT
	TGCTTCTCTTCGATGGAAGTTTTATTTTCCCAGAATGTATCCTAATTTTTGGCCTAATTCTTCTTCTGAT
	GATCGATTTAACCTCTGATCAAAAAGATATACCTTGGTTCTATTTCATCTCTTCAACAAGTTTAGTAATG
	AGCATAACGGCCCTGTTGTTCCGATGGAGAGAAGAACCTATGATTAGCTTTTCGGGAAATTTCCAAACGA
	ACAATTTCAACGAAATCTTTCAATTTCTTATTTTACTATGTTCAACTCTATGTATTCCTCTATCCGTAGA
	GTACATTGAATGTACAGAAATGGCTATAACAGAGTTTCTGTTATTCGTATTAACAGCTACTCTAGGAGGA
	ATGTTTTTATGCGGTGCTAACGATTTAATAACTATCTTTGTAGCTCCAGAATGTTTCAGTTTATGCTCCT
	ACCTATTATCTGGATATACCAAGAAAGATGTACGGTCTAATGAGGCTACTACGAAATATTTACTCATGGG
	TGGGGCAAGCTCCTCTATTCTGGTTCATGGTTTCTCTTGGCTATATGGTTCATCCGGGGGAGAGATCGAG
	CTTCAAGAAATAGTGAATGGTCTTATCAATACACAAATGTATAACTCCCCAGGAATTTCAATTGCGCTTA
	TATTCATCACTGTAGGAATTGGGTTCAAGCTTTCCCCAGCCCCTTCTCATCAATGGACTCCTGACGTATA
	CGAAGGAGTGCGGTTCGTTCGAAAAATTCCTAGCTCTCTATCTATCTCCGAGATGTTTGGATTTTTCAAA
	ACTCCATGGACATGCAGAAGAGAAATGCTATCCCCACTCGGACCAAGACATAACTTTTACTTGTTCAAAT
	AACAATTAAGGTGAAGCAGGGTCAGGAACAACGAATCTCTTTATGATAAACAGATCCATTTTGCAAGTTC
	GTTATTACGGGTAGTTCCTACAAAGGGTCGGACTAATGACGTATACAATACTTGAATTCTCGATGTAGAT
	GCTACATAGTTGGTTCTCATCCTTCAGAGACTACGAGTGTAATAGGAGCATCCGTCGACAAAAGGATCAC
	CCTAAGATGATCATCTCATGGCTATTGAGAACGAATCAAATCAGATGGTTCTATTTCTCAATCTTTCTGA
	CTTGCTCCTACGGAACCAAGGTCGAAAAGATTGAAAAAATCAGTCATTCGCAACCACTGATGAAGGATTC
	CTCGAAAAGTTAAGGATTAGTAATCCTTTTTAGAAATCGAATGGATTCGGTCTTATACATACGCGAGGAA
	GGTAATCAAAAAAGAAAGAAGATGAGTTCTTCTTTCTTTTATCACTTAGGAGCCGTGCGAGATGAAAGTC
	TCATGCACGGTTTTGAATGAGAGAAAGAAGTGAGGAATCCTCTTTTCGACTCTGACTCTCCCACTCCAGT
	CGTTGCTTTTCTTTCTGTTACTTCGAAAGTAGCTGCTTCAGCTTCAGCCACTCGAATTTTCGATATTCCT
	TTTTATTTCTCATCAAACGAATGGCATCTTCTTCTGGAAATCCTAGCTATTCTTAGCATGATAGTGGGGA
	ATCTCATTGCTATTACTCAAACAAGCATGAAACGTATGCTTGCATATTCGTCCATAGGTCAAATCGGATA
	TGTAATTATTGGAATAATTGTTGGAGACTCAAATGATGGATATGCAAGCATGATAACTTATATGCTGTTC
	TATATCTCCATGAATCTAGGAACTTTTGCTTGCATTGTATCATTTGGTCTACGTACCGGAACTGATAACA
	TTCGAGATTATGCAGGATTATACACGAAAGATCCCCCTTTGGCTCTCTCTTTAGCACTATGTCTCTTATC
	CCTAGGAGGTCTTCCTCCACTAGCAGGTTTTTTCGGAAAACTCCATTTATTCTGGTGTGGATGGCAGGCA
	GGCCTATATTTCTTGGTTTCAATAGGACTCCTTACGAGCGTTGTTTCTATCTACTATTATCTAAAAATAA
	TCAAGTTATTAATGACTGGACGAAACCAAGAAATAACCCCTCACGTGCGAAATTATAGAAGATCTCCTTT
	AAGATCAAAGAATTCCGTCGAATTGAGTATGATTGTATGTGTGATAGCATCTACTATACCGGGAATATCA
	ATGAACCCTATTATTGCAATTGCTCAGGATACCCTTTTTTAG
ndhA hypothetical protein (chloroplast) [ Rheum officinale ]	>NC_058627.1:c129053-127109 Rheum officinale strain Baill chloroplast, complete genome
Gene ID: 68628662, updated on 25-Dec-2021	ATGATAATTGATACAACAGGAGTACACGCTATCAATTCTTTTTCTATTTTGGAATCCTTAAAAGAAATCT
	ATGGGGCTATATGGATGCTTGTACCTATTTTGATTCTTATTTTGGGAATCACAATAGGTGTACTAGTTAT
	TGTGTGGTTAGAAAGAGAAATATCCGCAGGGATACAACAACGTATTGGACCTGAATATGCCGGCCCCTTA
	GGAATTCTTCAAGCTCTAGCAGATGGAACAAAATTACTTTTCAAAGAGAACCTTCTTCCATCAAGAGGTG
	ATAGGAGTTTATTTAGTGTGGGACCCTCCATAGCAGTCATATCAATTATACTAAGTTATTCAGTAATTCC
	TTTTAGCTATCAACTTATTCTAGTCGATCTCAGTAATGGTGTTTTTTTATGGATTGCCATTTCAAGTATT
	GCTCCCATTGGACTTCTTATGTCAGGATATGGATCAAATAATAAATATTCCTTTTTAGGTGGTCTACGGG
	CTGCTGCCCAATCTATTAGTTATGAAATACCATTAACTCTATCCGTTTTATCAATATCTCTACGTGCGAT
	TCGTTGAGGCATGAAATTTCCACAAAATTTTTCGAGAGTTTTCTAAGAATGAACTAAAATACATTAAATA
	GATAACTTTATTTTTTACTCAACCTTCGGGTTGATGAACTAAACCAGATAGTTATATGAGTGAAAGAAAA
	CAGCTTCGAAATTCGCAGTAAAAAGATTGAGTCTCATTTCCTATGTACAAGAATTACGCCAAAGTAAATA
	TAAGCAAATAGAAGTAGTAAAGAAAAACTATTTACCCCAAGACTCGTTGCTTAGTTATCATGGCTTGAAG
	CGGGTTAAACAGATCCATTCTTTGGAGTTCGTGCTATCGTTTATATCTATTACTATACATGATGCGAATT
	GTCGAAAAGATTGAGCAAGACTGAGTGGATGGTTAGGAACACCAAGGTACACAAAGGATTAGTAATAGAG
	ATTTTATACGTTATCGGAAAAAATTCCACATCACATAATAAAAGAAATACTAATTGGGGCTTTAAATTTG
	TAGAAATGATCGAGTAGTACTCCCCAGAATTCCGATCCAGAGTATGCTGCTATCCACCGAAAAATGAATT
	ACTATCAGGAACGAAGTAATCCTTTACTTACTTCATTTTTTATAAAAAAAGTAAAGGATGAGATCAATTC
	AGACGCCCTTTAGTATAGCAGACAGAATTCCGTTGATCTAATTCGGGACCTTTCGATTACTTTTGACTCT
	ATCTATCCTATAAAAATTTCAAGATTAAAGAATATCGAAGCAGTCCTTAGATTTATGTGTGACCCTCGAG
	GAGCCGTATGAGGTGAAAATTTCATGTACGGTTCTGTAATAGCGATGATAATTGTGATCTTATCACCGAC
	TAGAATTATCTAACAGTTTAAGTACAGTTGATATAGTTGAAGCACAGTCTAAATATGGTTTGTGGGGGTG
	GAATTTGTGGCGTCAACCTATAGGATTTCTCGTTTTTATAATTTCTTCTCTAGCCGAATGTGAAAGATTG
	CCTTTTGATTTACCAGAAGCGGAGGAAGAATTAGTAGCAGGTTATCAAACAGAATATTCAGGTATTAAAT
	TTGGTTTATTTTATGTTGCTTCCTATCTAAATCTACTAGTTTCTTCATTATTTGTAACAATTCTTTACTT
	GGGAGGCTGGAATTTATCTATTCCGTACATCTCCGTTCCTGACCTATTTGGAATAAATGCAAGGGATGGG
	GTCTTTGAAACAACAATTGGTATTTTCATTACACTAGTAAAAACTTTTTTGTTATTGTTCATTTCTATCA
	CAACAAGATGGACTTTACCTAGACTGAGAATGGACCAATTATTAAATCTTGGATGGAAATTTCTTTTACC
	TATTTCTTTAGGTAATTTATTATTAACAACTTCTTCCCAACTTCTTTCACTATAA
Rheum officinale tRNA-Lys (trnK) gene, partial sequence; and maturase K (matK) gene, complete cds; chloroplast	>EU840478.1 Rheum officinale tRNA-Lys (trnK) gene, partial sequence; and maturase K (matK) gene, complete cds; chloroplast
GenBank: EU840478.1	GCGGCTAGGTTCTTTTACACATTTGGATGAAGCAAGGGATTCGTCCACACTATCGGTAGAGTTTGTAAGA
FASTA Graphics PopSet	CCACGACTGATCCTGAAAGGAATGAATGGAAAAAAGAGCATGTCGTATCAATGGAGAATTATGAAACAAT
	TTCGTTCTTATTAGATCGGTACAAAACCTTTGGTTGAATTCTTAGAACGAAATGAATTCAAAGTTGGGTC
Go to:	GATTGAATACATGGATCGAGCCTTATGGCTCTAATTGTAGGGAAAGAAAAAGAAACGAGCTTATGTTCTT
	AATTGGAACGATTACCCGCCCTAATTAAACGTTAAAAATAGATTAGTGCCTGATGCGGAGCGGCTTTTCC
LOCUS EU840478 2443 bp DNA linear PLN 24-JUL-2016	AGGAGTGGATTACCGATTTTTTAGTGAATCCTAACTATTAGCCATTTTCTTTTCTAATGGAAAATGGAGA
	TGAATGTGTAGAAGAAACAGTATATTGATAAGGATACTTTTTTTCCAAAATCAAAAGAGCGATTGAGTTG
	AAAAAATAAAGGATTTCTAACCATCTTCTTATCCTATAATTATATAGGAACGAAACCAATTAGATGGAAA
	AAAGATAGAGAGTCCGTTGATGAGTTTACCTGTTTCCGAGGGATCTATTCTTTTGTACTAGAATACCTTG
	TTTTGACTGTATCGCACTATGTATCATTTTATAACCCAAGAAACCCTCTACTTTTCTTTTCGTTTCAGGT
	CATGGAGGAATTCCAAGGATATTTAGAATTAGCTAGATCTTGGCACGATGATTTTTTATACCCCCTTATC
	TTTCAGGAATATATTTATGCACTTGTACATGATCAGGATTTAGGTTTAAACAGATCCATTTTGTTGTCAA
	ATAAAAAAAAAAGTTCTGACACAAAATACAGTTTACTAGTTATAAAACGTTTAGTTATTCGAATGTATCA
	ACAGAATTTTTTTATTCTTTCTGTTAATGATTCTAACAAAACCGAATTTCTTGTGCCCAAGAAAAATTTG
	TATTCTCAACAGATCTCAGAGGGATTTGCAACTATTACGGAAATTCCATTTTCTATGCGATTAATATCTT
	CCCTAGACGGAAAAGGACTAAAAAAATATCAAAATTTACGATCAATTCATTCAATATTTCCTTTTTTAGA
	GGACAAATTTTTACGTTTAAATTATGTGTTAGATATATTGATACCTCACCCTGTCCATCTGGAAATCTTG
	GTTCAAACTATTCGTTACTGGGTAAAAGATACCTCTTGTTTGCATTTATTACGATTCTTTCTTTATGAGT
	ATTGTAATAGTGTTATTACTCTAAAGAAATCTGTTTCCGATTTTTCAAAAAAAAAAAATCAAAGATTCTT
	ATTGTTCCTATATAATTCCTACGTGTGTGAATGCGAATCCATCTTCGTTTTTTTCCGCAATCAATCCTCT
	CATTTACCATCAACATCTTACGGAGCCTTTCTTGCACGAGTTTATTTCTACCTAAAGTTAGAACATTTTG
	TAAAAGTATTTACTAAGCATTCTGGGGTTATCCTGTGGTTCTTCAAGGACCCTTTTCTGCATTATGTTCG
	ATATCAGGGAAAATGGATTCTGGCTTCAAGGGGGGCATTTTTTATGATGACTAAATTGAAATATTACTTT
	GTCAATTTCTGGCAATATAATTTTTCCCTGTGGTTGCAAAGAATCTATATCAATCAATCATCAAATTGGC
	CCATGGAGTTTATGGGTTTTCTTTTAAGTGTACGACTAAACCCGTCCGTGGTACGGAGTCAAACGTTAGA
	AAATGTATTCTTAATAGATAATGGTATTAAGGAGTTTGAGACCCTAGTTCCAATTATGCCTTTAATTGGA
	TTATTGGCTAAAGCGAAATTTTGTAACGTATTAGGACATCCCATTAGTAAGCCAGCCTGGGCTGATTTAT
	CCGATTCTGATATTATTCGCCGATTTGGGCGTATATGTAGAAATCTTTCTCATTATTACAGCGGATCTTC
	AAAAAAGGGGAGTTTGTATCGGATAAAGTATATACTTCGACTTTCTTGTGCTAGAACGTTGGCTCGTAAA
	CATAAAAGCACCGTACGTGCTTTTTTGAAACGATTAGGTTCAGAATTTTTGGAAGAATTTTTTATCAAGG
	AAGAAAAAGTTCTTTCTTTGATCTTATCAAGAGATTCTTCTATTTCACGAAGGTTATATAGAGTACGCAT
	TTGGTATTTGGATATTTTTTGTATTTATGATTTGGCCAGTCATAATTATTGAGTATTTATTATGAAACTA
	TCTAACTAAATCTAAATGAATTATCATTATCGAAATTCTAGTAAAAAAATATGATAAATAAAAAAATGCA
	TCAATGTCCATTCTGAAATGTTCATGTAGTAGGGTTTGAATCAACTGAGTATTCAATTTTCCATCTAGGA
	AAGTAACGGAGTTTTAGATGTGTACATAGGGAAAGCTGTGTGCAATGAAAACTGCAAGCACGG
Rheum officinale voucher 991013 trnS-trnG intergenic spacer, complete sequence; chloroplast	>AY920227.1 Rheum officinale voucher 991013 trnS-trnG intergenic spacer, complete sequence; chloroplast
GenBank: AY920227.1	ACTAATTACTATAGTTAGATTACACATAACGTGCCATTTTAAAAATATTTTTTTTCTAGGTTTTCAATAT
FASTA Graphics PopSet	ACAAAAAATATAATATATAAAATTTTAATTCGAAATTCTTTAAGATTCCAGACTCTTCTAAATTCTAGAG
	AATAATTAAACTGAAATATAAGTCAAATTTTTAAAGTTATTTATATTATTTATTATTATTTTTTATTTAT
Go to:	TCCGTTTATAATCTAAATAGAAATTTATATATATAATATATAATAAGTCTGATATATATATAAACATAAT
	ATAGAAAAAATATGTATACAAACATATTATGTATACAAAGAGATATAGCATTTATAATATATATATAATA
LOCUS AY920227 983 bp DNA linear PLN 27-FEB-2005	TATATATATAAATACATATAGAAATAACTAGAATAAATATAAGTTAAAAAAAAAAAATATAAATAGATAC
	AAGATAGACTACAAGGTTTATCCGAAAGTCCAACTCAACTAAGGATTCAAAAAAAAAAGTTCAATACATA
	TAAATAAAACCAGAAAGACTTCTTGTGAAAGGCCTTTTAGTCCCACGGCCTGGCCTGGTCACTACCTCGC
	CGGGCCTTTTATTAATTCAACGGATCATAGCATAGATAGAAAAATTTTTAGTTCATTTTTTTATAACTGT
	TTTTTTATTTTATAACTCCATTAATACTTTAATACTATAGAAAAAATGCTTGTTAAAGCAAGCACAAAAA
	AAGGCATGTTTCTATTCGATATAGAATAAAAATGCCCTATTGATTATCCTTTCTTTTTTTTAAGAAAACC
	TATAGATTCTTGCACAACTCGTCTATTATAACTTTAGCTATTTTGTTAAAACGTATCCGTCAAAACTCTC
	TGCCCAAAAATAGAACTTCGTGCTTAGGTATTTAAATCCCGTTTCTGAATCTCCTCCGAAAATAGTTCAA
	TACTCTCATTTTTCATGATTATTTTATCATCTTTTCTTGATTACGTTAAATTTCGTTATTCGACAAAAGT
	TCC
Rheum officinale voucher 2147 trnS-trnG intergenic spacer, complete sequence; chloroplast	>AY920226.1 Rheum officinale voucher 2147 trnS-trnG intergenic spacer, complete sequence; chloroplast
GenBank: AY920226.1	ACTAATTACTATAGTTAGATTACACATAACGTGCCATTTTTAAAATATTTTTTTTCTAGGTTTTCAATAT
FASTA Graphics PopSet	ACAAAAAATATAATATATAAAATTTTAATTCGAAATTCTTTAAGATTCCAGACTCTTCTAAATTCTAGAG
	AATAATTAAACTGAAATATAAGTCAAATTTTTTAAGTTATTTATATTATTTATTATTATTTTTTTTTTAT
Go to:	TCCGTTTATAATCTAAATAGAAATTTATATATATAATAAGTCTGATATATATATAAACATAATATAGAAA
	AAATATGTATACAAACATATTATGTATACAAAGAGATATAGCATTTATAATATATATATAATATATAAAT
LOCUS AY920226 992 bp DNA linear PLN 27-FEB-2005	ACATATAGAATATATATATAATATATAAATACATATAGAAATAACTAGAATAAATATAAGTTAAACAAAA
	AAATATAAATAGATACAAGATAAACTACAAGGTTTATCCGAAAGTCCAACTCAACTAAGGATTCAAAAAA
	AAAAGTTCAATACATATAAATAAAACCAGAAAGACTTCTTGTGAAAGGCCTTTTAGTCCCACGGCCTGGC
	CTGGTCACTACCTCGCCGGGCCTTTTATTAATTCAACGGATCATAGCATAGATAGAAAAATTTTTAGTTC
	ATTTTTTTATAACTGTTTTTTTATTTTATAACTCCATTAATACTATAGAAAAAAATGCTTGTTAAAGCAA
	GAACAAAAAAAGGCATGTTTCTATTCGATATAGAATAAAAATGCCCTATTGATTATCCTTTCTTTTTTTT
	AAGAAAACCTATAGATTCTTGCACAACTCGTCTATTATAACTTTAGCTATTTTGTTAAAACGTATCCGTC
	AAAACTCTCTGCCCAAAAATAGAACTTCGTGCTTAGGTATTTAAATCCCGTTTCTGAATCTCCTCCGAAA
	ATAGTTCAATACTCTCATTTTTCATGATTATTTTATCATCTTTTCTTGATTACGTTAAATTTCGTTATTC
	GACAAAAGTTCC
ndhB NADH-plastoquinone oxidoreductase subunit 2 [ Rheum pumilum ]	>NC_058530.1:149570-151781 Rheum pumilum chloroplast, complete genome
Gene ID: 68618842, updated on 25-Dec-2021	ATGATCTGGCATGTACAGAATGAAAACTTCATTCTCGATTCTACGAGAATTTTTATGAAAGCCTTTCATT
	TGCTTCTCTTCGATGGAAGTTTTATTTTCCCAGAATGTATCCTAATTTTTGGCCTAATTCTTCTTCTGAT
	GATCGATTTAACCTCTGATCAAAAAGATATACCTTGGTTCTATTTCATCTCTTCAACAAGTTTAGTAATG
	AGCATAACGGCCCTGTTGTTCCGATGGAGAGAAGAACCTATGATTAGCTTTTCGGGAAATTTCCAAACGA
	ACAATTTCAACGAAATCTTTCAATTTCTTATTTTACTATGTTCAACTCTATGTATTCCTCTATCCGTAGA
	GTACATTGAATGTACAGAAATGGCTATAACAGAGTTTCTGTTATTCGTATTAACAGCTACTCTAGGAGGA
	ATGTTTTTATGCGGTGCTAACGATTTAATAACTATCTTTGTAGCTCCAGAATGTTTCAGTTTATGCTCCT
	ACCTATTATCTGGATATACCAAGAAAGATGTACGGTCTAATGAGGCTACTACGAAATATTTACTCATGGG
	TGGGGCAAGCTCCTCTATTCTGGTTCATGGTTTCTCTTGGCTATATGGTTCATCCGGGGGAGAGATCGAG
	CTTCAAGAAATAGTGAATGGTCTTATCAATACACAAATGTATAACTCCCCAGGAATTTCAATTGCGCTTA
	TATTCATCACTGTAGGAATTGGGTTCAAGCTTTCCCCAGCCCCTTCTCATCAATGGACTCCTGACGTATA
	CGAAGGAGTGCGGTTCGTTCGAAAAATTCCTAGCTCTCTATCTATCTCCGAGATGTTTGGATTTTTCAAA
	ACTCCATGGACATGCAGAAGAGAAATGCTATCCCCACTCGGACCAAGACATAACTTTTACTTGTTCAAAT
	AACAATTAAGGTGAAGCAGGGTCAGGAACAACGAATCTCTTTATGATAAACAGATCCATTTTGCAAGTTC
	GTTATTACGGGTAGTTCCTACAAAGGGTCGGACTAATGACGTATACAATACTTGAATTCTCGATGTAGAT
	GCTACATAGTTGGTTCTCATCCTTCAGAGACTACGAGTGTAATAGGAGCATCCGTCGACAAAAGGATCAC
	CCTAAGATGATCATCTCATGGCTATTGAGAACGAATCAAATCAGATGGTTCTATTTCTCAATCTTTCTGA
	CTTGCTCCTACGGAACCAAGGTCGAAAAGATTGAAAAAATCAGTCATTCGCAACCACTGATGAAGGATTC
	CTCGAAAAGTTAAGGATTAGTAATCCTTTTTAGAAATCGAATGGATTCGGTCTTATACATACGCGAGGAA
	GGTAATCAAAAAAGAAAGAAGATGAGTTCTTCTTTCTTTTATCACTTAGGAGCCGTGCGAGATGAAAGTC
	TCATGCACGGTTTTGAATGAGAGAAAGAAGTGAGGAATCCTCTTTTCGACTCTGACTCTCCCACTCCAGT
	CGTTGCTTTTCTTTCTGTTACTTCGAAAGTAGCTGCTTCAGCTTCAGCCACTCGAATTTTCGATATTCCT
	TTTTATTTCTCATCAAACGAATGGCATCTTCTTCTGGAAATCCTAGCTATTCTTAGCATGATAGTGGGGA
	ATCTCATTGCTATTACTCAAACAAGCATGAAACGTATGCTTGCATATTCGTCCATAGGTCAAATCGGATA
	TGTAATTATTGGAATAATTGTTGGAGACTCAAATGATGGATATGCAAGCATGATAACTTATATGCTGTTC
	TATATCTCCATGAATCTAGGAACTTTTGCTTGCATTGTATCATTTGGTCTACGTACCGGAACTGATAACA
	TTCGAGATTATGCAGGATTATACACGAAAGATCCCCCTTTGGCTCTCTCTTTAGCACTATGTCTCTTATC
	CCTAGGAGGTCTTCCTCCACTAGCAGGTTTTTTCGGAAAACTCCATTTATTCTGGTGTGGATGGCAGGCA
	GGCCTATATTTCTTGGTTTCAATAGGACTCCTTACGAGCGTTGTTTCTATCTACTATTATCTAAAAATAA
	TCAAGTTATTAATGACTGGACGAAACCAAGAAATAACCCCTCACGTGCGAAATTATAGAAGATCTCCTTT
	AAGATCAAAGAATTCTGTCGAATTGAGTATGATTGTATGTGTGATAGCATCTACTATACCGGGAATATCA
	ATGAACCCTATTATTGCAATTGCTCAGGATACCCTTTTTTAG
ndhH NADH-plastoquinone oxidoreductase subunit 7 [ Rheum pumilum ]	>NC_058530.1:c130840-129659 Rheum pumilum chloroplast, complete genome
Gene ID: 68618829, updated on 25-Dec-2021	ATGACTGGACCAGTTACAAGAAAAGATCTAATGATAGTCAATATGGGGCCTCACCACCCATCAATGCATG
	GCGTTCTTCGACTAATTGTTACTTTAGATGGCGAAGATGTTATTGACTGTGAACCAATAGTAGGTTATTT
	GCACAGAGGGATGGAAAAAATTGCGGAAAACCGAACAATTATACAATATTTGCCTTATGTAACACGTTGG
	GATTATTTAGCTACTATGTTTACAGAAGCAATAACTATAAATGCACCAGAACAATTAGGAAATATTCAAG
	TACCCAAAAGGGCTAGTTATATCCGAGTTATTATGTTGGAATTGAGCCGTATAGCTTCTCATTTATTATG
	GCTTGGGCCTTTTATGGCGGATATTGGCGCACAGACCCCCTTCTTCTACATTTTTAGAGAAAGAGAATTG
	ATATATGATCTATTCGAAGCTGCCACTGGCATGAGAATGATGCATAATTATTTTCGTATCGGAGGAGTCG
	CTGCCGATTTACCTTATGGCTGGATAGATAAATGCTTGGATTTCTGTGAGTATTTTTTAACAGCAATTGC
	TGAATATCAAAAGCTTATTACGCGAAATCCTATTTTTTTAGAACGCGTTGAAGGGGTGGGTATTATTGGT
	GGAGAAGAGGCCATAAATTGGGGGTTGTCAGGACCAATGTTACGGGCGTCCGGAATACAATGGGATCTTC
	GTAAAGTTGATCATTATGAATGTTATGAAGAATTAAATTGGGAAGTTCAATGGCAGAAGGAGGGCGATTC
	GTTAGCTCGTTATTTAATCCGAATTGGCGAAATGGTGGAATCTGTCAAAATTATTCAGCAAGCTCTAGAA
	GGAATTCCGGGGGGGCCCTATGAGAATTTAGAAATCCGACGCTTTAATAGAGTAAAAGATCCTGAGTGGA
	ATAATTTTGAATATCGATTCATTAGTAAAAAACCGGCTCCCACACTTGAGTTATCGAGACAAGAGCTTTA
	TGTAAGAGTCGAAGCGCCAAAGGGCGAATTGGGAATTTATTTGATAGGAGATCAGAGTGCTTTTCCATGG
	AGATGGAAAATACGCCCGCCGGGTTTTATCAATTTGCAAATTCTTCCTCAGTTAGTTAAAGGAATGAAAT
	TGGCTGATATTATGACAATACTAGGTAGCATAGATATCATTATGGGAGAAATTGATCGTTGA
ndhA NADH-plastoquinone oxidoreductase subunit 1 [ Rheum pumilum ]	>NC_058530.1:c129657-127716 Rheum pumilum chloroplast, complete genome
Gene ID: 68618828, updated on 25-Dec-2021	ATGATAATTGATACAACAGGAGTACACGCTATCAATTCTTTTTCTATTTTGGAATCCTTAAAAGAAGTCT
	ATGGGGCTATATGGATGCTTGTACCTATTTTGATTCTTATTTTGGGAATCACAATAGGTGTACTAGTTAT
	TGTGTGGTTAGAAAGAGAAATATCCGCAGGGATACAACAACGTATTGGACCTGAATATGCCGGCCCCTTA
	GGAATTCTTCAAGCTCTAGCAGATGGAACAAAACTACTTTTCAAAGAGAACCTTCTTCCATCAAGAGGTG
	ATAGGAGTTTATTTAGTGTGGGACCCTCGATAGCAGTCATATCAATTCTACTAAGTTATTCAGTAATTCC
	TTTTAGCTATCAACTTATTCTAGTCGATCTCAGTAATGGTGTTTTTTTATGGATTGCCATTTCAAGTGTT
	GCTCCCATTGGACTTCTTATGTCAGGATATGGATCAAATAATAAATATTCCTTTTTAGGCGGTCTACGGG
	CTGCTGCCCAATCGATTAGTTATGAAATACCATTAACTCTATCCGTGTTATCAATATCTCTACGTGCGAT
	TCGTTGAGGCATAAAATTTCCACAAAATTTTTAGATATTTTTCTAAGAATGAACTAAAATACATTAAATA
	GATAACTTTCTTTTTTACTCAACCTTCGGGTTGATGAACTAAACCAAATAGTTATATGAGTGAAAGAAAA
	CAGCTTCGAAATTCGCAGTCAAAAGATTGAGTCTCATTTCCTATGTACAAGAATTACGCCAAAGTAAATA
	TAAGCAAATAGAAGTAGTAAAGAAAAACTATTTACCCCAAGACTGGTTGCTTAGTTATCATGGCTTGAAG
	CGGGTTAAACAGATCCATTCTTTGGAGTTTGTGCTATCGTTTATATCTATTACTATACATGATGCGAATT
	GTCGAAAAGATTGAGCAAGACTGAGTGGATGGTTAGGAACACCAAGGTACACAAAGGATTAGTAATAGAG
	ATTTTATACGTTATCGGAAAAAATTCCACATCACATAATAAAAGAACTACTAATTGGGGCTTTAAATTTG
	TAGAAATGATCGAGTAGTACTCCCCAGAATTCCGATCCAGAGTATGCTGCTATCCACCGAAAAATGAATG
	ACTATCAGGAACGAAGTAATCCTTTACTTCATTTTTTTATAAAAAAAGTAAAGGATGAGATCAATTCAGA
	CGCCCTTTAGTATAGCAGACAGAATTCCGTTGATCTAATTCGGGACCTTTCGATTACTTTTGACTCTATC
	TATCCTACAAAAATTTAAAGATTAAAGAATATCGAAGCAGTCTTTAGATTTATGTGTGACCCTCGAGGAG
	CCGTATGAGGTTAAAATTTCATGTACGGTTCTGTAATAGCGATGATAACTGTGATCTTATCACCGACTAG
	AATTATCTAACAGTTTAAGTACAGTTGATATAGTTGAAGCACAGTCTAAATATGGTTTGTGGGGGTGGAA
	TTTGTGGCGTCAACCTATAGGATTTCTCGTTTTTATAATTTCTTCTCTAGCCGAATGTGAAAGATTGCCT
	TTTGATTTACCAGAAGCGGAGGAAGAATTAGTAGCAGGTTATCAAACAGAATATTCAGGTATTAAATTTG
	GTTTATTTTATGTTGCTTCCTATCTAAATCTACTAGTTTCTTCATTATTTGTAACAATTCTTTACTTGGG
	AGGCTGGAATTTATCTATTCCGTACATCTCCGTTCCTGACCTATTTGGAATAAATGCAAGGGATGGGGTC
	TTTGAAACAACAATTGGTATTTTCATTACACTAGTAAAAACTTTTTTGTTATTGTTCATTTCTATCACAA
	CAAGATGGACCTTACCTAGACTGAGAATGGACCAATTATTAAATCTTGGATGGAAATTTCTTTTACCTAT
	TTCTTTAGGTAATTTATTATTAACAACTTCTTCCCAACTTCTTTCACTATAA
ndhI NADH-plastoquinone oxidoreductase subunit I [ Rheum pumilum ]	>NC_058530.1:c127620-127117 Rheum pumilum chloroplast, complete genome
Gene ID: 68618827, updated on 15-Dec-2021	ATGTTCCCTATGCTAACTGGGTTCCTGAATTATGGTCAACAAACAGTACGGGCGGCTAGGTACATTGGTC
	AAGGTTTTCTGATTACCTTATCCCATGCGAATCGTTTACCTGTAACTATTCAATACCCTTATGAAAAATT
	GATCACATCAGAACGTTTTCGCGGTCGAATCCACTTTGAATTCGATAAATGCATTGCTTGTGAGGTATGT
	GTTCGTGTATGTCCTATAGATCTACCTGTTGTAGATTGGAAATTGGAAACTAATATTCGAAAGAAACGTT
	TGCTTAATTACAGTATTGATTTCGGAATCTGTATATTTTGCGGTAATTGCGTTGAGTATTGTCCAACAAA
	TTGTTTATCAATGACTGAAGAATATGAGCTTTCTACATATGATCGTCATGAATTAAATTATAATCAAATT
	GCTTTAGGCCGTTTACCAATATCCACAATTGACGATTACACAACTCGAACTATCTTGAATTGGCCTCAAT
	TCAATAAAAAATAA
ndhG NADH-plastoquinone oxidoreductase subunit 6 [ Rheum pumilum ]	>NC_058530.1:c126760-126230 Rheum pumilum chloroplast, complete genome
Gene ID: 68618826, updated on 25-Dec-2021	ATGGGTTTACCTGGACCAATACATGATTTTCTTTTAGTCTTTCTGGGATCAGGTCTTATATTAGGAGGCC
	TAGGGGTGATATTATTTACCAATCCCATTTTTTCTGCCTTTTCGTTGGGATTGGTTCTTGTTTGTATATC
	TTTATTCTATATTCTAGCAAACTCTCAGTTTGTAGCTTCTGCGCAACTCCTTATTTACGTAGGAGCTATA
	AACGTTTTAATCATATTTGCTGTAATGTTCATCGCCGGGTTAGAATATGACAAAAATTTTCGTCTTTGGA
	CTCTTGGAGACGGAATTACTTTGTTAGTTTGTACCAGTATTTTTGTTTTATTAATTACTACTATTTTAAA
	TACGTCATGGTACGGAATTATTTGGACTACAAAATTCAACCAGATTATAGAACAAGATTTGATAAATAAT
	AGTCAACAAATTGGAATTCATTTATCAACAGATTTTTTTCTCCCATTTGAACTCATTTCAATAATTCTTT
	TGGTTGCTTTGATAGGTGCAATTTCCGTGGCCCGCCAATAG
ndhE NADH-plastoquinone oxidoreductase subunit 4L [ Rheum pumilum ]	>NC_058530.1:c126005-125700 Rheum pumilum chloroplast, complete genome
Gene ID: 68618825, updated on 25-Dec-2021	ATGATGCTCGAGCATGTACTTGTTTTGAGTGCCTATTTATTTTCTATCGGTATCTATGGATTAATCACAA
	GCCGAAATTTAGTTAGAGCTCTTATGTGTCTTGAACTTATCTTGAATGCGGTTAATCTTAACTTCGTAAC
	ATTTTCTGACTTTTTTGATAGTCGTCAACTAAAAGGAAACATTTTCTCCATTTTTGTTATAGCTATTGCA
	GCCGCTGAAGCAGCTATTGGACCGGCTATTGTTTCGGCAATTTATCGTAACAGAAAATCAACTCGTATTA
	ATCAATCAAATTTGTTGAATAGGTAG
ndhD NADH-plastoquinone oxidoreductase subunit 4 [ Rheum pumilum ]	>NC_058530.1:c124944-123550 Rheum pumilum chloroplast, complete genome
Gene ID: 68618823, updated on 25-Dec-2021	ATGTGTATATGTATATTAGAATTCCTCCTAACAATCTATGTGTTCTGTTATCATTTCCAACCGGACGATC
	CATTAATACAATTGGCTGAAGATTATAACTGGATTCGCTTTTTTGATTTCCACTGGAGGTTGGGAATAGA
	CGGGCTTTCTATAGGACCCGTTTTACTGACCGGATTCATCACGACTTTAGCTACTTTAGCGGCTTGGCCA
	ATTACTCGGGATTCCCGATTATTCCATTTCTTGATGTTAGCAATGTATAGTGGTCAAATAGGATTATTTT
	CTTCTCGCGACCTTTTACTTTTTTTTCTAATGTGGGAGTTAGAATTAATTCCCGTTTATTTACTTTTATT
	CGTATGGGGAGGAAAAAAACGCCTATATTCAGCTACAAAGTTTATTTTGTACACTGCAGGGGGTTCCGTT
	TTTATGTTAATGGGAGTTTTGGGTATCGGGTTATATGGTTCTAATGAACCAACATTAAATTTGGAAACGT
	TAGCTAATCAATCATATCCTGTAGGATTAGAAATAATATTCTATATTGGATTTATTATTGCTTTTGCTGT
	AAAATCGCCGATTATACCTCTACATACATGGTTACCGGATACCCATGGAGAAGCACATTATAGTACTTGT
	ATGCTTTTAGCAGGAATCCTATTAAAAATGGGAGCGTATGGATTGGTTCGGATCAATATGGAATTATTAC
	CTCACGCTCATTCTATATTTTCTCCTTGGTTGATGATAGCAGGCACAATACAAATAATCTATGCAGCTTT
	AGCATCTTCGGGGCAACGTAATTTAAAAAAAAGAATAGCATATTCCTCTGTTTCTCATATGGGTTTCATA
	ATTATAGGAATTGGGTCTATAACTGATACGGGATTCAACGGGGCCATTTTACAAATAATCTCTCATGGAT
	TTATCGGTGCTGCTCTTTTTTTCCTAGCAGGAACGAGTTATGATAGAATACGTCTTGTTTATCTCGACGA
	AATTGGCGGAATAGCCATTTCAATGCCAAAAATATTCACACTTTTCAGTACTTTTTCGATGGCTTCTCTT
	GCGTTACCAGGTATGAGTGGTTTTTTTGCCGAATTAATAGTCTTTTTTGGAATAATTACCAGTCAAAAAA
	TTTTTTTAATGTCAAAAGTCCTAATTACTTTTGGCATGGCAATTGGAATGATATTAACTCCTATTTATTT
	ATTATCTATGTTACGCCAAATGTTCTATGGATACAAGTTATTAAATAGTGCAAACTCTTCGTTTTTTGAT
	TCGGGTCCGCGAGAGTTATTTGTTTCACTCGCTATCTTTCTACCAGTAATAGGTATTGGCATTTACCCGG
	ATTTCGTTCTCTCACTATCAGTTGAGAAGGTAGAAGCTATTCTATCTAATTTTTTTTATAGATAG
ndhF NADH-plastoquinone oxidoreductase subunit 5 [ Rheum pumilum ]	>NC_058530.1:c120595-118352 Rheum pumilum chloroplast, complete genome
Gene ID: 68618819, updated on 25-Dec-2021	ATGGAACATATATACCAATATGCATGGATCATACCTTTTATTCCACTTACAGTTCCTTTGTTAATCGGAG
	CGGGACTTCTTGGTTTTCCAAAAACAACAAAAAATCTTCGGCGTATGTGGGCTTTTCCTAGTATTTTGTT
	GTTAAGTATAGTTATGCTTTTTTCAATAAAATTGTCTATTCAGCAAATAAATAGCAGTTCTATCTATCAA
	TCTGTATGGTCTTGGACCATCAATAATGATTTTTCTTTAGAATTCGGTTACCTGGTTGATCCACTTACTT
	CTATTATGTCACTGTTAATCACTACTGTTGGGATTCTAGTTCTTATTTATAGTGACAATTATATGTCTCA
	TGATCAAGGATATTTAAGATTCTTTGCTTATTTGAGTTTTTTCAATACTTCTATGCTTGGCTTAATTACT
	AGTTCTAATTTAATACAAATTTATTTTTTTTGGGAATTAGTTGGAATGTGTTCGTATCTATTAATAGGTT
	TTTGGTTTACACGACCGGTTGCAGCAAATGCTTGTCAAAAAGCGTTTGTGACTAACCGTGTAGGGGATTT
	TGGTTTATTATTAGGAATTTTAGGTCTTTATTGGCTAACAGGCAGTTTCGAATTTCGAGATTTGTTCGAA
	ATATTCAATACCTCGATTTATAACAATGAAGTTCATTTTTTAGTTGGAACTGTATGTACTTTCTTATTAT
	TTGCCGGTGCAGTTGCCAAATCCGCCCAATTCCCCCTTCATGTATGGTTACCTGATGCTATGGAAGGTCC
	TACTCCTATTTCGGCTCTTATCCATGCCGCTACTATGGTAGCTGCGGGGATTTTTCTTGTCGCTCGACTT
	TTTCCTCTTTTGATAGTAATCCCCTCCATACTACATCTAATCGCTTTTATAGGTATAATAACAGTAATTT
	TAGGAGCTACTTTAGCTCTTGCCCAAAAAGACATTAAGAGAAGTTTAGCTTATTCTACAATGTCTCAACT
	GGGGTATATGATGTTAGCTCTAGGTATGGGGTCTTATCGAGCTGCTTTATTTCATTTGATTACTCATGCT
	TACTCAAAAGCATTGTTGTTTTTAGGATCTGGCTCTATTATTCATTCTATGGAAGCTATTGTTGGGTATT
	CTCCAGATAAAAGCCAAAATATGGTTTTTATGGGGGGTTTAAAAAAACACGTGCCAATTACAAAAACTGC
	TTTTTTACTAGGTACACTTTCTCTTTCTGGTATTCCACCTCTTGCTTGTTTTTGGTCCAAAGATGAAATT
	CTTAATGATACTTGGTTGTATTCACCAACTTTCGCAATAATAGCCTGGGCTACAGCAGGATTAACTGCAT
	TTTATATGTTTCGCATTTATTTACTTACGTTTGAGGGTCATTTAAACGTTAATTTTCAAAATTACAATGG
	AAAAAAAAGTAGTTCTTTCTATTCAATATCTTTATGGGGTCAAGATGGAATGAAACCTATTAACAAAAAT
	TTTCCTTTATTACCTTTGTTACCAACAAAAAATCACGAAAGTTTTTATAAGAATCCACACGAAAATAGAA
	AAAAAACCATGCAATCCTTTCTTATTATTAATAATTGGAACAATAAAAAAATTGCGCTATATCCTCACGA
	ATCGGGTAATACTATGTTATTCCCTTTACTTGTATTGATTTTATTTACTTTGTTCATTGGATTCCTAGGA
	ATTCCTTTCAATCAAGAAGGCATAGATTTGGATATCTTGTCCAAGTGGTTAACCCCACCTGTAAACCTTT
	TACAGCAAAAATTGAATAATCAAAAAATTTTTGATTGGTCTGAATTTGTGATAAATGCAACCCTTTCGGT
	TAGTATAGCTTATTCTGGAATAGTTATTGCGTCTTTTTTATATAAACCCATTTATTCGTCCTTACAAAAT
	TTTGTTGTAATTAATTTTTTTGCCAAAAGGCATCCAAATGGTTTTTTTTTTGACAAAATTCAAAATTTAA
	TATATAATTGGGCCCATCATCGTGGTTACATAGATGCTTTTTATACAATATACATAATTCGAAGTGTAAG
	AGGATTGTCCGAACTAGTTAATTTTTTTGACAGACGAGTAATTGATGGAACTCCAAACGTATTGGGTGTT
	GCAAGTTTTTTTTTAGGAGAAGGTCTCAAGTATGTAGGCGGGGGTCGCATTTCCTCCTATCTTTTTTTGT
	ATTTATTCTATGCGTCAATTTTTTTATTAATTTACTATTTTTATTTTACGAATATGAATTTTACTGATCA
	GTAA
ndhB NADH-plastoquinone oxidoreductase subunit 2 [ Rheum pumilum ]	>NC_058530.1:c100068-97857 Rheum pumilum chloroplast, complete genome
Gene ID: 68618806, updated on 25-Dec-2021	ATGATCTGGCATGTACAGAATGAAAACTTCATTCTCGATTCTACGAGAATTTTTATGAAAGCCTTTCATT
	TGCTTCTCTTCGATGGAAGTTTTATTTTCCCAGAATGTATCCTAATTTTTGGCCTAATTCTTCTTCTGAT
	GATCGATTTAACCTCTGATCAAAAAGATATACCTTGGTTCTATTTCATCTCTTCAACAAGTTTAGTAATG
	AGCATAACGGCCCTGTTGTTCCGATGGAGAGAAGAACCTATGATTAGCTTTTCGGGAAATTTCCAAACGA
	ACAATTTCAACGAAATCTTTCAATTTCTTATTTTACTATGTTCAACTCTATGTATTCCTCTATCCGTAGA
	GTACATTGAATGTACAGAAATGGCTATAACAGAGTTTCTGTTATTCGTATTAACAGCTACTCTAGGAGGA
	ATGTTTTTATGCGGTGCTAACGATTTAATAACTATCTTTGTAGCTCCAGAATGTTTCAGTTTATGCTCCT
	ACCTATTATCTGGATATACCAAGAAAGATGTACGGTCTAATGAGGCTACTACGAAATATTTACTCATGGG
	TGGGGCAAGCTCCTCTATTCTGGTTCATGGTTTCTCTTGGCTATATGGTTCATCCGGGGGAGAGATCGAG
	CTTCAAGAAATAGTGAATGGTCTTATCAATACACAAATGTATAACTCCCCAGGAATTTCAATTGCGCTTA
	TATTCATCACTGTAGGAATTGGGTTCAAGCTTTCCCCAGCCCCTTCTCATCAATGGACTCCTGACGTATA
	CGAAGGAGTGCGGTTCGTTCGAAAAATTCCTAGCTCTCTATCTATCTCCGAGATGTTTGGATTTTTCAAA
	ACTCCATGGACATGCAGAAGAGAAATGCTATCCCCACTCGGACCAAGACATAACTTTTACTTGTTCAAAT
	AACAATTAAGGTGAAGCAGGGTCAGGAACAACGAATCTCTTTATGATAAACAGATCCATTTTGCAAGTTC
	GTTATTACGGGTAGTTCCTACAAAGGGTCGGACTAATGACGTATACAATACTTGAATTCTCGATGTAGAT
	GCTACATAGTTGGTTCTCATCCTTCAGAGACTACGAGTGTAATAGGAGCATCCGTCGACAAAAGGATCAC
	CCTAAGATGATCATCTCATGGCTATTGAGAACGAATCAAATCAGATGGTTCTATTTCTCAATCTTTCTGA
	CTTGCTCCTACGGAACCAAGGTCGAAAAGATTGAAAAAATCAGTCATTCGCAACCACTGATGAAGGATTC
	CTCGAAAAGTTAAGGATTAGTAATCCTTTTTAGAAATCGAATGGATTCGGTCTTATACATACGCGAGGAA
	GGTAATCAAAAAAGAAAGAAGATGAGTTCTTCTTTCTTTTATCACTTAGGAGCCGTGCGAGATGAAAGTC
	TCATGCACGGTTTTGAATGAGAGAAAGAAGTGAGGAATCCTCTTTTCGACTCTGACTCTCCCACTCCAGT
	CGTTGCTTTTCTTTCTGTTACTTCGAAAGTAGCTGCTTCAGCTTCAGCCACTCGAATTTTCGATATTCCT
	TTTTATTTCTCATCAAACGAATGGCATCTTCTTCTGGAAATCCTAGCTATTCTTAGCATGATAGTGGGGA
	ATCTCATTGCTATTACTCAAACAAGCATGAAACGTATGCTTGCATATTCGTCCATAGGTCAAATCGGATA
	TGTAATTATTGGAATAATTGTTGGAGACTCAAATGATGGATATGCAAGCATGATAACTTATATGCTGTTC
	TATATCTCCATGAATCTAGGAACTTTTGCTTGCATTGTATCATTTGGTCTACGTACCGGAACTGATAACA
	TTCGAGATTATGCAGGATTATACACGAAAGATCCCCCTTTGGCTCTCTCTTTAGCACTATGTCTCTTATC
	CCTAGGAGGTCTTCCTCCACTAGCAGGTTTTTTCGGAAAACTCCATTTATTCTGGTGTGGATGGCAGGCA
	GGCCTATATTTCTTGGTTTCAATAGGACTCCTTACGAGCGTTGTTTCTATCTACTATTATCTAAAAATAA
	TCAAGTTATTAATGACTGGACGAAACCAAGAAATAACCCCTCACGTGCGAAATTATAGAAGATCTCCTTT
	AAGATCAAAGAATTCTGTCGAATTGAGTATGATTGTATGTGTGATAGCATCTACTATACCGGGAATATCA
	ATGAACCCTATTATTGCAATTGCTCAGGATACCCTTTTTTAG
ndhC NADH-plastoquinone oxidoreductase subunit 3 [ Rheum pumilum ]	>NC_058530.1:c53611-53249 Rheum pumilum chloroplast, complete genome
Gene ID: 68618760, updated on 25-Dec-2021	ATGTTTCTGCTTTATGAATATGATATTTTCTGGGCATTTCTAATAATATCAAGTGTTATTCCGATTTTGG
	CATTTCTACTTTCCGGAATTTTAGCTCCCATTAGAAAAGAACCAGAGAAACTTTCTAGTTATGAATCAGG
	TATAGAACCCATTGGTGATGCTTGGTTACAATTTCGAATCCGTTATTATATGTTTGCTTTAGTTTTTGTT
	GTTTTTGATGTTGAAACGGTTTTTCTTTATCCATGGGCAATGAGTTTCGATGTATTGGGTGTATCTGTTT
	TTATAGAAGCTTTCATTTTCGTGCTTATCCTAATTGTTGGTTTAGTTTATGCGTGGCGAAAGGGAGCATT
	GGAATGGTCTTAG
ndhK NADH-plastoquinone oxidoreductase subunit K [ Rheum pumilum ]	>NC_058530.1:c53369-52521 Rheum pumilum chloroplast, complete genome
Gene ID: 68618759, updated on 25-Dec-2021	ATGGGCAATGAGTTTCGATGTATTGGGTGTATCTGTTTTTATAGAAGCTTTCATTTTCGTGCTTATCCTA
	ATTGTTGGTTTAGTTTATGCGTGGCGAAAGGGAGCATTGGAATGGTCTTAGTTTCTGAATATTCTAACAA
	TAAAAACAATAAGATTGAAATTGAAAGAGTTATGAATTCCGTTGAGTTTACTCTACTTGATCGAATAACC
	CCAAACTCAGTTATTTCAACTACATCAAATGATCTTTCAAATTGGTCAAGACTCTCTAGTTTATGGCCGC
	TTCTTTATGGTACCAGTTGTTGCTTCATAGAATTTGCTTCATTAATAGGCTCGCGATTCGACTTTGATCG
	TTATGGGCTGGTACCAAGATCAAGCCCTAGACAAGCAGACCTCATTTTAACAGCTGGTACAGTAACAATG
	AAAATGGCCCCTTCTTTAGTGAGATTATATGAGCAAATGCCTGAACCAAAATATGTTATTGCTATGGGAG
	CCTGTACAATTACAGGGGGGATGTTCAGTACCGATTCTTATAGTACTGTTCGGGGGGTCGATAAACTAAT
	TCCTGTGGATATCTATTTGCCAGGCTGTCCACCTAAACCGGAAGCAGTTATAGATGCTATAACAAAGCTT
	CGTAAGAAAATATCTTGGGAAATCTATGAAGATAGAATTAAGTCGCAACGGAAGAATCGATGTTTTACTA
	TCAAACACAAGTTTCGTGGTGGACGCCGTATTCATACTGGAAATTATAATCAAGGATTACTTTCTAAATC
	TCCATCTATTCCCGAGATCCCTCCTGAAAAATTTTTCAAATACAAAAATTCAGTATCTTCCCACGAATTA
	GTTAATTAA
ndhJ NADH-plastoquinone oxidoreductase subunit J [ Rheum pumilum ]	>NC_058530.1:c52409-51933 Rheum pumilum chloroplast, complete genome
Gene ID: 68618758, updated on 25-Dec-2021	ATGCAGGGTCGTTTGTCTGCTTGGCTAGTCAAACGCGGGCTAGTTCATAGATCTTTAGGCTTCGATTACC
	AAGGAATAGAGACTTTACAAATAAAGCCCGAAGATTGGCATTCCATTGCTGTCATTTTATATGTCTATGG
	TTACAATTATCTACGTTCCCAATGTGCTTATGATGTCGAACCGGGCGGGCTGTTAGCTAGCGTGTATCAT
	CTTACGAGAATAGAATCCGGTGTGGATCAGCCAGAAGAGGTATGCATAAAAGTATTTGCCCCAAGGAGGA
	ACCCTCGAATTCCGTCTGTTTTCTGGGTTTGGAAAAGTGTGGATTTTCAAGAACGGGAATCCTATGATAT
	GTTGGGAATCTTTTATGATAATCATCCACGCCCGAAACGTATTTTAATGCCCGAAAGTTGGATAGGATGG
	CCTTTACGTAAAGATTATATTGCCCCCAATTTTTATGAAATACAAGATGCTTTTTGA
Rheum pumilum tRNA-Lys (trnK) gene, partial sequence; and maturase K (matK) gene, complete cds; chloroplast	>EU840473.1 Rheum pumilum tRNA-Lys (trnK) gene, partial sequence; and maturase K (matK) gene, complete cds; chloroplast
GenBank: EU840473.1	GCGGCTAGGTTCTTTTACACATTTGGATGAAGCAAGGGATTCGTCCACACTATCGGTAGAGTTTGTAAGA
FASTA Graphics PopSet	CCACGACTGATCCTGAAAGGAATGAATGGAAAAAAGAGCATGTCGTATCAATGGAGAATTATGAAACAAT
	TTCGTTCTTCTTAGATCGGTACAAAACCTTTGGTTGAATTCTTAGAACGAAATTAATTCAAAATTGGGTC
Go to:	GATTGAATACATGGATCGAGCCTTATGGCTCTAATTGTAGGGAAAGAAAAAGAAACGAGCTTATGTTCTT
	AATTGGAACGATTACCCGCCCTAATTAAACGTTAAAAATAGATTAGTGCCTGATGCGGAGCGGCTTTTCC
LOCUS EU840473 2448 bp DNA linear PLN 24-JUL-2016	AGGAGTGGATTACCGATTTTTTAGTGAATCCTAACTATTAGCCATTTTCTTTTCTAATGGAAAATGGAGA
	TGAATGTGTAGAAGAAACAGTATATTGATAAGGATACTTTTTTCCAAAATCAAAAGAGCGATTGATTTTA
	AAAAATAAAGGATTTCTAACCATCTTCTTATCCTATAATTATATAGGAACGAAACCAATTAGATGGAAAA
	AAGATAGAGAGTCCGTTGATGAGTTTACCTGTTTCCGAGGGATCTATTCTTTTGTACTAGAATACCTTGT
	TTTGACTGTATCGCACTATGTATCATTTTATAACCCAAGAAACCCTCTACTTTTCTTTTCGTTTCAGGTC
	ATGGAGGAATTCCAAGGATATTTAGAATTAGCTAGATCTTGGCACGATGATTTTTTATACCCCCTTATCT
	TTCAGGAATATATTTATGCACTTGTACATGATCAGGATTTAGGTTTAAACAGATCCATTTTGTTGTCAAA
	AAAAAAAAAAAGTTCTGACACAAAATACAGTTTACTAGTTATAAAACGTTTAGTTATTCGAATGTATCAA
	CAGAATTATTTGATTCTTTCTGTTAATGATTCTAACAAAACCGAATTTCTTGTGCCCAAGAAAAATTTGT
	ATTCTCAACAGATCTCAGAGGGATTTGCAACTATTACGGAAATTCCATTTTCTATGCGATTAATATCTTC
	CCTAGACGGAAAAGAACTAAAAAAATATCAAAATTTACGATCAATTCATTCAATATTTCCCTTTTTAGAG
	GACAAATTTTTACGTTTAAATTATGTGTTAGATATATCGATACCTCACCCTGTCCATCTGGAAATCTTGG
	TTCAAACTATTCGTTACCGGGTAAAAGATACCTCTTGTTTGCATTTATTACGATTCTTTCTTTATGAGTA
	TTGTAATAGTGTTATTACTCTAAAGAGATCTGTTTCCGATTTTTCAAAAAATAAGAATCAAAGATTCTTA
	TTGTTCCTATATAATTCCTACGTGTGTGAATGCGAATCCATCTTCATTTTTCTCCGCAATCAATCCTCTC
	ATTTACGATCAACATCTTACGGAGCCTTTCTTGCACGAGTTTATTTCTACCTAAAGTTAGAACATTTTGT
	AAAAGTATTTACTAAGCATTTTGGGGTTATCCTGTGGTTCTTCAAGGACCCTTTTCTGCATTATGTTAGA
	TATCAGGGAAAATGGGTTCTGGCTTCAAGGGGGGCATTTTTTATGATGACTAAATTGAAATATTACTTTG
	TCAATTTCTGGCAATATAATTTTTCCCTGTGGTTGCAAACAAGAAGAATCTATATCAATCAATCATCAAA
	TCGGCCCATGGAGTTTATGGGTTTTCTTTTAAGTGTACGACTAAACCCGTCTGTGGTACGGAGTCAAATG
	TTAGAAAATGCATTCTTAATATATAATGGTATTAAGGAGTTTGAGACCCTAGTTCCAATTATGCCTCTAA
	TTGGATTATTGGCTAAAGCGAAATTTTGTAACGTATTAGGACATCCCATTAGTAAGCCAGCCTGGGCTGA
	TTTATCCGATTCTGATATTATTCGCCGATTTGGGCGTATATGTAGAAATCTTTCTCATTATTACAGCGGA
	TCTTCAAAAAAGGGGAGTTTGTATCGGATAAAGTATATACTTCGACTTTCTTGTGCTAGAACGTTGGCTC
	GTAAACATAAAAGCACCGTACGTGCTTTTTTGAAACGATTAGGTTCAGAATTTTTGGAAGAATTTTTTAT
	CAAGGAAGAAAAAGTGCTTTCTTTGATCTTATCAAGAGATTCTTCTATTTCACGAAGGCTATATAGAGTA
	CGCATTTGGTATTTGGATATTTTTTTTTTTTATGATTTGGCCAGTCAAAATTATTGAGTATTTATTATGA
	AACTATCTAACTAAATCTAAATGAATTATCATTATCGAAATTCTAGTAAAAAAATATGATAAATAAAAAA
	ATGCATCAATGTCCATTCTGAAATGTTCATGTAGTAGGGTTTGAATCAACTGAGTATTCAATTTTCCATC
	TAGGAAAGTAACGGAGTATTAGATGTGTACATAGGGAAAGCTGTGTGCAATGAACACTGCAAGCACGG
Rheum pumilum voucher 99145 trnS-trnG intergenic spacer, complete sequence; chloroplast	>AY920241.1 Rheum pumilum voucher 99145 trnS-trnG intergenic spacer, complete sequence; chloroplast
GenBank: AY920241.1	ACTAATTACTATAGTTAGATTACACATAACGTGCCATTTTAAAAATATTTTTTTTATAGGTTTTCAATAT
FASTA Graphics PopSet	ACAAAAAATATAATATATAAAATTTAAATTAGAAATTCTTTCAGATTCCAGACTATTATAAATTCTAGAG
	AATAATGAAACTGAAATATAAGTAAAATTTTTTAAGTTATTTATATTATTATTTTTTATTTATTCCGTTT
Go to:	ATAATCTAAATAGAAATTTATATATATAATAATATAATAAGTTATAATAATATAATAAGTCTGATATATA
	TATAAACATAATATAGAAAAAATATGTATACAAACATATTATGTATACAAAGAGATATAGCATTTATAAT
LOCUS AY920241 985 bp DNA linear PLN 27-FEB-2005	ATATAAATACATATAGAAATAACTAGAATAAATATAAGTTAAATAAAAAAATATAAATAGATACAAGATA
	GACTACAAGGTTTATACGAAAGTCCAACTCAACTAAGGATTCAATAAAAAAAGTTCAATACATATAAATA
	AAACCAGAAATACTTCTTGCTAAAGGCCTTTTAGTCCCACGGCCTGGCCTGGTCACTACCTCGCCGGGCC
	TTTTATTAATTCAACGGATCATAGCATAGATAGAAAAATTTTTAGTTCATTTTTTTATAACTGTTTTTTT
	ATTTTATAACTCCATTAATACTTTAATACTATAGAAAAAAATGCTTGTTAAAGCAAGAACAAAAAAAGGC
	ATGTTTCTATTCGATATAGAATCAAAATGCCCTATTGATTATCCTTTCTTTTTTTTTTTAGAAAACCTAT
	AGATTCTTGCACAACTCGTCTATTATAACGTTAGCTATTTTGTTAAAACGTATACGTCAAAACTCTCTGC
	CCAAAAATAGAACTTCGTGCTTAGGTATTTAAATCCTGTTTCTGAATCTCCTCCGAAAATAGTTCAATAC
	TCTCATTTTTCATGATTATTTTATCATCCTTTCTTTTCTTGATTACGTTAAATTTCGTTATTCGACAAAA
	GTTAC
ndhB NADH dehydrogenase subunit 2 [ Rheum nobile ]	>NC_046506.1:148592-150817 Rheum nobile chloroplast, complete genome
Gene ID: 44795778, updated on 29-Jan-2021	ATGATCTGGCATGTACAGAATGAAAACTTCATTCTCGATTCTACGAGAATTTTTATGAAAGCCTTTCATT
	TGCTTCTCTTCGATGGAAGTTTTATTTTCCCAGAATGTATCCTAATTTTTTGCCTAATTCTTCTTCTGAT
	GATCGATTTAACCTCTGATCAAAAAGATATACCTTGGTTCTATTTCATCTCTTCAACAAGTTTAGTAATG
	AGCATAACGGCCCTGTTGTTCCGATGGAGAGAAGAACCTATGATTAGCTTTTCGGGAAATTTCCAAACGA
	ACAATTTCAACGAAATCTTTCAATTTCTTATTTTACTATGTTCAACTCTATGTATTCCTCTATCCGTAGA
	GTACATTGAATGTACAGAAATGGCTATAACAGAGTTTCTGTTATTCGTATTAACAGCTACTCTAGGAGGA
	ATGTTTTTATGCGGTGCTAACGATTTAATAACTATCTTTGTAGCTCCAGAATGTTTCAGTTTATGCTCCT
	ACCTATTATCTGGATATACCAAGAAAGATGTAAGGTCTAATGAGGCTACTACGAAATATTTACTCATGGG
	TGGGGCAAGCTCCTCTATTCTGGTTCATGGTTTCTCTTGGCTATATGGTTCATCCGGGGGAGAGATCGAG
	CTTCAAGAAATAGTGAATGGTCTTATCAATACACAAATGTATAACTCCCCAGGAATTTCAATTGCGCTTA
	TATTCATCACTGTAGGAATTGGGTTCAAGCTTTCCCCAGCCCCTTCTCATCAATGGACTCCTGACGTATA
	CGAAGGAGTGCGGTTCGTTCGAAAAATTCCTAGCTCTCTATCTATCTCCGACTATCTATCTCCGAGATGT
	TTGGATTTTTCAAAACTCCATGGACATGCAGAAGAGAAATGCTATCCCCACTCGGACCAAGACATAACTT
	TTACTTGTTCAAATAACAATTAAGGTGAAGCAGGGTCAGGAACAACGAATCTCTTTATGATAAACAGATC
	CATTTTGCAAGTTCGTTATTACGGGTAGTTCCTACAAAGGGTCGGACTAATGACGTATACAATACTTGAA
	TTCTCGATGTAGATGCTACATAGTTGGTTCTCATCCTTCAGAGACTACGAGTGTAATAGGAGCATCCGTC
	GACAAAAGGATCACCCTAAGATGATCATCTCATGGCTATTGAGAACGAATCAAATCAGATGGTTCTATTT
	TTCAATCTTTCTGACTTGCTCCTACGGAACCAAGGTCGAAAAGATTGAAAAAATCAGTCATTCGCAACCA
	CTGATGAAGGATTCCTCGAAAAGTTAAGGATTAGTAATCCTTTTTAGAAATCGAATGGATTCGGTCTTAT
	ACATACGCGAGGAAGGTAATCAAAAAAGAAAGAAGATGAGTTCTTCTTTCTTTTATCACTTAGGAGCCGT
	GCGAGATGAAAGTCTCATGCACGGTTTTGAATGAGAGAAAGAAGTGAGGAATCCTCTTTTCGACTCTGAC
	TCTCCCACTCCAGTCGTTGCTTTTCTTTCTGTTACTTCGAAAGTAGCTGCTTCAGCTTCAGCCACTCGAA
	TTTTCGATATTCCTTTTTATTTCTCATCAAACGAATGGCATCTTCTTCTGGAAATCCTAGCTATTCTTAG
	CATGATAGTGGGGAATCTCATTGCTATTACTCAAACAAGCATGAAACGTATGCTTGCATATTCGTCCATA
	GGTCAAATCGGATATGTAATTATTGGAATAATTGTTGGAGACTCAAATGATGGATATGCAAGCATGATAA
	CTTATATGCTGTTCTATATCTCCATGAATCTAGGAACTTTTGCTTGCATTGTATCATTTGGTCTACGTAC
	CGGAACTGATAACATTCGAGATTATGCAGGATTATACACGAAAGATCCCCCTTTGGCTCTCTCTTTAGCA
	CTATGTCTCTTATCCCTAGGAGGTCTTCCTCCACTAGCAGGTTTTTTCGGAAAACTCCATTTATTCTGGT
	GTGGATGGCAGGCAGGCCTATATTTCTTGGTTTCAATAGGACTCCTTACGAGCGTTGTTTCTATCTACTA
	TTATCTAAAAATAATCAAGTTATTAATGACTGGACGAAACCAAGAAATAACCCCTCACGTGCGAAATTAT
	AGAAGATCTCCTTTAAGATCAAAGAATTCCGTCGAATTGAGTATGATTGTATGTGTGATAGCATCTACTA
	TACCGGGAATATCAATGAACCCTATTATTGCAATTGCTCAGGATACCCTTTTTTAG
ndhH NADH dehydrogenase subunit 7 [ Rheum nobile ]	>NC_046506.1:c129836-128655 Rheum nobile chloroplast, complete genome
Gene ID: 44795765, updated on 29-Jan-2021	ATGACTGGACCAGTTACAAGAAAAGATCTAATGATAGTCAATATGGGGCCTCACCACCCATCAATGCATG
	GCGTTCTTCGACTAATTGTTACTTTAGATGGCGAAGATGTTATTGACTGTGAACCAATAATAGGTTATTT
	GCACAGAGGGATGGAAAAAATTGCGGAAAACCGAACAATTATACAATATTTGCCTTATGTAACACGTTGG
	GATTATTTAGCTACTATGTTTACAGAAGCAATAACTATAAATGCACCAGAACAATTAGGAAATATTCAAG
	TACCCCAAAGGGCTAGTTATATCCGAGTTATTATGTTGGAATTGAGCCGTATAGCTTCTCATTTATTATG
	GCTTGGGCCTTTTATGGCGGATATTGGTGCACAGACCCCCTTCTTCTACATTTTTAGAGAAAGAGAATTG
	ATATATGATCTATTCGAAGCTGCCACTGGCATGAGAATGATGCATAATTATTTTCGTATCGGAGGAGTCG
	CTGCCGATTTACCTTATGGCTGGATAGATAAATGTTTGGATTTCTGTGAGTATTTTTTAACAGCAATTGC
	TGAATATCAAAAGCTTATTACGCGAAATCCTATTTTTTTAGAACGCGTTGAAGGGGTGGGTATTATTGGT
	GGAGAAGAGGCCATAAATTGGGGGTTGTCAGGACCAATGTTACGGGCGTCCGGAATACAATGGGATCTTC
	GTAAAGTTGATCATTATGAATGTTATGAAGAATTTAATTGGGAAGTTCAATGGCAGAAGGAGGGCGATTC
	GTTAGCTCGTTATTTAATACGAATTGGCGAAATGGTGGAATCTGTCAAAATTATTCAGCAAGCTCTAGAA
	GGAATTCCGGGGGGGCCCTATGAGAATTTAGAAATCCGACGCTTTAATAGAGTAAAAGATCCTGAGTGGA
	ATAATTTTGAATATCGATTCATTAGTAAAAAACCGGCCCCCACACTTGAGTTATCGAGACAAGAACTTTA
	TGTAAGAGTCGAAGCACCAAAGGGCGAATTGGGAATTTATTTGATAGGAGATCAGAGTGCTTTTCCATGG
	AGATGGAAAATCCGCCCGCCGGGTTTTATCAATTTGCAAATTCTTACTCAGTTAGTTAAAGGAATGAAAT
	TGGCTGATATTATGACAATACTAGGTAGCATAGATATCATTATGGGAGAAATTGATCGTTGA
ndhA NADH dehydrogenase subunit 1 [ Rheum nobile ]	>NC_046506.1:c128653-126708 Rheum nobile chloroplast, complete genome
Gene ID: 44795764, updated on 29-Jan-2021	ATGATAATTGATACAACAGGAGTACACGCTATCAATTCTTTTTATATTTTGGAATCCTTAAAAGAAGTCT
	ATGGGGCTATATGGCTGCTTGTACCTATTTTGATTCTTATTTTTGGAATCACAATAGGTGTACTAGTTAT
	TGTGTGGTTAGAAAGAGAAATATCCGCAGGGATACAACAACGTATTGGACCTGAATATGCCGGCCCCTTA
	GGAATTCTTCAAGCTCTAGCAGATGGAACAAAACTACTTTTCAAAGAGAACCTTCTTCCATCAAGAGGTG
	ATAAGAGTTTATTTAGTGTGGGACCCTCCATAGCAGTCATATCAATTCTACTAAGTTATTCAGTAATTCC
	TTTTAGCTATCAACTTATTCTAGTCGATCTCAGTAATGGTGTTTTTTTATGGATTGCCATTTCAAGTATT
	GCTCCCATTGGACTTCTTATGTCAGGATATGGATCAAATAATAAATATTCCTTTTTAGGCGGTCTACGGG
	CTGCTGCCCAATCGATTAGTTATGAAATACCATTAACTCTATCCGTGTTATCAATATCTCTACGTGCGAT
	TCGTTGAGGCATAAAATTTCCACAAAATTTTTCGAGAGTTTTCTAAGAATGAACTAAAATACATTAAATA
	GATAACTTTATTTTTTACTCAACCTTCGGGTTGATGAACTAAACCAGATAGTTATATGAGTGAAAGAAAA
	CAGCTTCGAAATTCGCAGTAAAAAGATTGAGTCTCATTTCCTATGTACAAGAATTACGCCAAAGTAAATA
	TAAGAAAATAGAAGTAGTAAAGAAAAACTATTTACCCCAAGACTGGTTGCTTAGTTATCATGGCTTGAAG
	CGGGTTAAACAGATCCATTCTTTGGAGTTCGTGCTATCGTTTATATCTATTACTATACATGATCATGATG
	CGAATTGTCGAAAAGATTGAGCAAGACTGAGTGGATGTTTAGGAACACCAAGGTACACAAAGGATTAGTA
	ATAGAGATTTTATATGTTATCGGAAAAATTCCACATCACATAATAAAAGAAATACTAATTGGGGCTTTAA
	ATTTGTAGAAATGATCGAGTAGTACTCCCCAGAATTCCGATCCAGAGTATGCTGCTATCCACCGAAAATG
	AATGACTATCAGGAACGAAGTAATCCTTTACTTCATTTTTTTATAAAAAAAGTAAAGGATGAGATCAATT
	CAGACGCCCTTTAGTATAGCAGACAGAATTCCGTTGATCTAATTCCGGACCTTTCGATTACTTTTAACTC
	TATCTATCCTACAAAAATTTCAAGATTAAAGAATATCGAAGCAGTCCTTAGATTTATGTGTGACCCTCGA
	GGAGCCGTATGAGGTTAAAATTTCATGTATGGTTCTGTAATAGCGATGATAACTGTGATTTTATCACCGA
	CTAGAATTATCTAACAGTTTAAGTACAGTTGATATAGTTGAAGCACAGTCTAAATATGGTTTGTGGGGGT
	GGAATTTGTGGCGTCAACCTATAGGATTTCTCGTTTTTATAATTTCTTCTCTAGCCGAATGTGAAAGATT
	GCCTTTTGATTTACCAGAAGCGGAGGAAGAATTAGTAGCAGGTTATCAAACAGAATATTCAGGTATTAAA
	TTTGGTTTATTTTATGTTGCTTCCTATCTAAATCTACTAGTTTCTTCATTATTTGTAACAATTCTTTACT
	TGGGAGGCTGGAATTTATCTATTCCGTACATCTCCGTTCCTGACCTATTTGGAATAAATGCAAGGGATGG
	GGTCTTTGAAACAACAATTGGTATTTTCATTACACTAGTAAAAACTTTTTTGTTATTGTTCATTTCTATC
	ACAACAAGATGGACCTTACCTAGACTGAGAATGGACCAATTATTAAATCTTGGATGGAAATTTCTTTTAC
	CTATTTCTTTAGGTAATTTATTATTAACAACTTCTTCCCAACTTCTTTCACTATAA
ndhI NADH dehydrogenase subunit I [ Rheum nobile ]	>NC_046506.1:c126613-126110 Rheum nobile chloroplast, complete genome
Gene ID: 44795763, updated on 29-Jan-2021	ATGTTCCCTATGCTAACTGGGTTCCTGAATTATGGTCAACAAACAGTACGGGCGGCTAGGTACATTGGTC
	AAGGTTTTCTTATTACCTTATCCCATGCGAATCGTTTACCTGTAACTATTCAATACCCTTATGAAAAATT
	GATCACATCAGAACGTTTTCGCGGTCGAATCCACTTTGAATTCGATAAATGCATTGCTTGTGAGGTATGT
	GTTCGTGTATGTCCTATAGATCTACCTGTTGTAGATTGGAAATTGGAAACTAATATTCGAAAGAAACGTT
	TGCTTAATTACAGTATTGATTTCGGAATCTGTATATTTTGCGGTAATTGCGTTGAGTATTGTCCAACAAA
	TTGTTTATCAATGACTGAAGAATATGAGCTTTCTACATATGATCGTCATGAATTAAATTATAATCAAATT
	GCTTTAGGCCGTTTACCAATATCCACAATTGACGATTACACAACTCGAACTATCTTGAATTGGCCTCAAT
	TCAATAAAAAATAA
ndhG NADH dehydrogenase subunit 6 [ Rheum nobile ]	>NC_046506.1:c125747-125217 Rheum nobile chloroplast, complete genome
Gene ID: 44795762, updated on 29-Jan-2021	ATGGATTTACCTGGACCAATACATGATTTTCTTTTAGTCTTTCTGGGATCAGGTCTTATATTAGGAGGCC
	TAGGGGTGATATTATTTACCAATCCAATTTTTTCTGCCTTTTCGTTGGGATTGGTTCTTGTTTGTATATC
	TTTATTCTATATTCTAGCAAACTCTCAGTTTGTAGCTTCTGCGCAACTTCTTATTTACGTAGGAGCTATA
	AATGTTTTAATCATATTTGCTGTAATGTTCATCACCGGGTTAGAATATGAAAAAAATTTTCGTCTTTGGA
	CTCTTGGAGACGCAATTACTTTGTTAGTTTGTACCAGTATTTTTGTTTTATTAATTACTACTATTTTAAA
	TACGTCATGGTACGGAATTATTTGGACTACAAAATTAAACCAGATTATAGAACAAGATTTGATAAATAAT
	AGTCAACAAATTGGAATTCATTTATCAACAGATTTTTTTCTCCCATTTGAACTCATTTCAATAATTCTTT
	TGGTTGCTTTGATAGGTGCAATTGCCGTGGCCCGCCAATAG
ndhE NADH dehydrogenase subunit 4L [ Rheum nobile ]	>NC_046506.1:c124999-124694 Rheum nobile chloroplast, complete genome
Gene ID: 44795761, updated on 19-Sep-2020	ATGATGCTCGAACATGTACTTGTTTTGAGTGCCTATTTATTTTCTATCGGTATCTATGGATTAATCACAA
	GCCGAAATTTAGTTAGAGCTCTTATGTGTCTTGAACTTATCTTGAATGCGGTTAATCTTAACTTCGTAAC
	ATTTTCTGACTTTTTTGATAGTCGTCAACTAAAAGGAAACATTTTCTCCATTTTTGTTATAGCTATTGCA
	GCCGCTGAAGCAGCTATTGGACCGGCTATTGTTTCGGCAATTTATCGTAACAGAAAATCAACTCGTATTA
	ATCAATCAAATTTGTTGAATAAGTAG
ndhD NADH dehydrogenase subunit 4 [ Rheum nobile ]	>NC_046506.1:c124035-122533 Rheum nobile chloroplast, complete genome
Gene ID: 44795759, updated on 29-Jan-2021	ACGAATTATTTTCCTTGGTTAACCTTAATTGTAGTTTTGCCTATATTTACGGGTTCATTAATTTTTTTTC
	TACCCCATAGGGGTAATAAGGTAATTAGGTGGTATACCATGTGTATATGTATATTAGAATTCCTCCTAAC
	AATCTATGTGTTCTGTTATCATTTCCAACCGGACGATCCATTAATACAATTGGCTGAAGATTATAACTGG
	ATTCGCTTTTTTGATTTCCACTGGAGGTTGGGAATAGACGGGCTTTCTATAGGACCCGTTTTACTGACCG
	GATTCATCACGACTTTAGCTACTTTAGCGGCTTGGCCAATTACTCGGGATTCCCGATTATTCCATTTCTT
	GATGTTAGCAATGTATAGTGGTCAAATAGGATTATTTTCTTCTCGCGACCTTTTACTTTTTTTTCTAATG
	TGGGAGTTAGAATTAATTCCCGTTTATTTACTTTTATCCGTATGGGGAGGAAAAAAACGCCTATATTCAG
	CTACAAAGTTTATTTTGTACACTGCAGGGGGTTCCGTTTTTATGTTAATGGGAGTTTTGGGTATCGGGTT
	ATATGGTTCTAATGAACCAACATTAAATTTGGAAATGTTAGCTAATCAATCATATCCTGTAGGATTAGAA
	ATAATATTCTATATTGGATTTCTTATTGCTTTTGCTGTCAAATCGCCGATTATACCTCTACATACATGGT
	TACCGGATACCCATGGAGAAGCACATTATAGTACTTGTATGCTTTTAGCAGGAATCCTATTAAAAATGGG
	AGCGTATGGATTGGTTCGGATCAATATGGAATTATTACCTCACGCTCATTCTATATTTTCTCCTTGGTTG
	ATGATAGCAGGCACAATACAAATAATCTATGCAGCTTCAGCATCTTCGGGGCAACGTAATTTAAAAAAAA
	GAATAGCATATTCCTCTGTTTCTCATATGGGTTTCATAATTATAGGAATTGGGTCTATAACTGATACAGG
	ATTCAACGGGGCCATTTTACAAATAATCTCTCATGGATTTATCGGTGCTGCTCTTTTTTTCCTAGCAGGA
	ACGAGTTATGATAGAATACGTCTTGTTTATCTCGACGAAATTGGCGGAATAGCCATTTCAATGCCAAAAA
	TATTCACACTTTTCAGTACTTTTTCGATGGCTTCTCTTGCGTTACCAGGTATGAGTGGTTTTTTTGCCGA
	ATTAATAGTCTTTTTTGGAATAATTACCAGTCAAAAAATTTTTTTAATGTCAAAAGTCCTAATTACTTTT
	GGCATGGCAATTGGAATTATATTAACTCCTATTTATTTATTATCTATGTTACGCCAAATGTTCTATGGAT
	ACAAGTTATTAAATAGTGCAAACTCTTCGTTTTTTGATTCGGGTCCGCGAGAGTTATTTGTTTCACTCGC
	TATCTTTCTACCAGTAATAGGTATTGGCATTTACCCGGATTTAGTTCTCTCACTATCAGTTGAGAAGGTA
	GAAGCTATTCTATCTAATTTTTTTTATAGATAG
ndhF NADH dehydrogenase subunit 5 [ Rheum nobile ]	>NC_046506.1:c119500-117257 Rheum nobile chloroplast, complete genome
Gene ID: 44795755, updated on 29-Jan-2021	ATGGAACATATATACCAATATGCATGGATCATACCTTTTATTCCACTTACAGTTCCTTTGTTAATCGGAG
	CGGGACTTCTTGTTTTTCCGAAAACAACAAAAAATCTTCGGCGTATGTGGGCTTTTCCTAGTATTTTGTT
	GTTAAGTATAGTTATGCTTTTTTCAATGAAATTGTCTATTCAGCAAATAAATAGCAGTTCTATCTATCAA
	TCTGTATGGTCTTGGACCATCAATAATGATTTTTCTTTAGAATTCGGTTACCTGGTTGATCCACTTACTT
	CTATTATGTCACTGTTAATCACTACTGTTGGGATTCTAGTTCTTATTTATAGTGACAATTATATGTCTCA
	TGATCAAGGATATTTGAGATTCTTTGCTTATTTGAGTTTTTTCAATACTTCTATGCTTGGCTTAGTTACT
	AGTTCGAATTTAATACAAATTTATTTTTTTTGGGAATTAGTTGGAATGTGTTCGTATCTATTAATAGGTT
	TTTGGTTTACACGACCGGTTGCAGCAAATGCTTGTCAAAAAGCGTTTGTGACTAACCGTGTAGGGGATTT
	TGGTTTATTATTAGGAATTTTAGGTCTTTATTGGCTAACAGGCAGTTTCGAATTTCGAGATTTGTTCGAA
	ATATTCAATACCTCGATTTATAACAATGAAGTTCATTTTTTAGTTGGAACTGTATGTACTTTCTTATTAT
	TTGCCGGTGCAGTTGCCAAATCCGCCCAATTCCCCCTTCATGTATGGTTACCTGATGCTATGGAAGGTCC
	TACTCCTATTTCGGCTCTTATCCATGCTGCTACTATGGTAGCTGCGGGGATTTTTCTTGTCGCTCGACTT
	TTTCCTCTTTTGATAGTAATCCCCTCCATACTACATCTAATCGCTTTTATAGGTATAATAACAGTAATTT
	TAGGAGCTACTTTAGCTCTTGCCCAAAAAGACATTAAGAGAAGTTTAGCTTATTCTACAATGTCTCAACT
	GGGGTATATGATGTTAGCTCTAGGTATGGGGTCTTATCGAGCTGCTTTATTTCATTTGATTACTCATGCT
	TACTCAAAAGCATTGTTGTTTTTAGGATCTGGCTCTATTATTCATTCTATGGAAGCTATTGTTGGGTATT
	CTCCAGACAAAAGCCAAAATATGGTTTTTATGGGGGGTTTAAAAAAACACGTGCCAATTACAAAAACTTC
	TTTTTTATTAGGTACACTTTCTCTTTCTGGTATTCCACCTCTTGCTTGTTTTTGGTCCAAAGATGAAATT
	CTTAATGATACTTGGTTGTATTCACCAACTTTCGCAATAATAGCCTGGGCTACAGCAGGATTAACTGCAT
	TTTATATGTTTCGCATCTATTTACTTACGTTTGAGGGTCATTTAAACGTTAATTTTCAAAATTACAATGG
	AAAAAAAAGTAGTTCTTTCTATTCAATATCTTTATGGGGTCAAGATGGAATGAAACCTATTAAAAAAAAT
	TTTCCTTTATTACCTTTGTTACCAATAAAAAATAACGAAAGTTTTTCTAAGAATCCACACGAAAATAGAA
	AAAAAACCATGCAATCCTTTCTTATTATTAATAATTGGGACAATAAAAAAATTGCGCTATATCCTCACGA
	ATCGGGTAATACTATGTTATTCCCTATACTTGTATTGATTTTATTTACTTTGTTCATTGGATTCCTAGGA
	ATTCCTTTCAATCAAGAAGGCATAGATTTGGATATCTTGTCCAAGTGGTTAACCCCACCTGTAAACCTTT
	TACAGCAAAAATTTAATAATCAAAAATTTTTTGATTGGTCTGAATTTGTGATAAATGCAACCCTTTCGGT
	TAGTATAGCTTATTCTGGAATAGTTATTGCGTCTTTTTTATATAAACCCATTTATTCGTCCTTACAAAAT
	TTTGTCGTAATTAATTTTGTTGCCAAAAGGTATCCAAATAGTTTTTTTTTTGACAAAATTCAAAATGTAA
	TATATGATTGGGCCCATCATCGTGGTTACATAGATGCTTTTTATACAATATACATAATTCGAAGTGTAAG
	AGGATTGTCCGAACTAGTTAATTTTTTTGACAGACGAGTAATTGATGGAACTCCAAACGGATTGGGTGTT
	GCCAGTTTTTTTTTAGGAGAAGGTCTCAAGTATGTAGGCGGGGGGCGCATTTCCTCCTATCTTTTTTTTT
	ATTTATTCTATGCGTCAATTTTTTTATTAATTTACTATTTTTATTTTACGAATATGAATTTTACTGATCA
	GTAA
ndhB NADH dehydrogenase subunit 2 [ Rheum nobile ]	>NC_046506.1:c98949-96724 Rheum nobile chloroplast, complete genome
Gene ID: 44795743, updated on 29-Jan-2021	ATGATCTGGCATGTACAGAATGAAAACTTCATTCTCGATTCTACGAGAATTTTTATGAAAGCCTTTCATT
	TGCTTCTCTTCGATGGAAGTTTTATTTTCCCAGAATGTATCCTAATTTTTTGCCTAATTCTTCTTCTGAT
	GATCGATTTAACCTCTGATCAAAAAGATATACCTTGGTTCTATTTCATCTCTTCAACAAGTTTAGTAATG
	AGCATAACGGCCCTGTTGTTCCGATGGAGAGAAGAACCTATGATTAGCTTTTCGGGAAATTTCCAAACGA
	ACAATTTCAACGAAATCTTTCAATTTCTTATTTTACTATGTTCAACTCTATGTATTCCTCTATCCGTAGA
	GTACATTGAATGTACAGAAATGGCTATAACAGAGTTTCTGTTATTCGTATTAACAGCTACTCTAGGAGGA
	ATGTTTTTATGCGGTGCTAACGATTTAATAACTATCTTTGTAGCTCCAGAATGTTTCAGTTTATGCTCCT
	ACCTATTATCTGGATATACCAAGAAAGATGTAAGGTCTAATGAGGCTACTACGAAATATTTACTCATGGG
	TGGGGCAAGCTCCTCTATTCTGGTTCATGGTTTCTCTTGGCTATATGGTTCATCCGGGGGAGAGATCGAG
	CTTCAAGAAATAGTGAATGGTCTTATCAATACACAAATGTATAACTCCCCAGGAATTTCAATTGCGCTTA
	TATTCATCACTGTAGGAATTGGGTTCAAGCTTTCCCCAGCCCCTTCTCATCAATGGACTCCTGACGTATA
	CGAAGGAGTGCGGTTCGTTCGAAAAATTCCTAGCTCTCTATCTATCTCCGACTATCTATCTCCGAGATGT
	TTGGATTTTTCAAAACTCCATGGACATGCAGAAGAGAAATGCTATCCCCACTCGGACCAAGACATAACTT
	TTACTTGTTCAAATAACAATTAAGGTGAAGCAGGGTCAGGAACAACGAATCTCTTTATGATAAACAGATC
	CATTTTGCAAGTTCGTTATTACGGGTAGTTCCTACAAAGGGTCGGACTAATGACGTATACAATACTTGAA
	TTCTCGATGTAGATGCTACATAGTTGGTTCTCATCCTTCAGAGACTACGAGTGTAATAGGAGCATCCGTC
	GACAAAAGGATCACCCTAAGATGATCATCTCATGGCTATTGAGAACGAATCAAATCAGATGGTTCTATTT
	TTCAATCTTTCTGACTTGCTCCTACGGAACCAAGGTCGAAAAGATTGAAAAAATCAGTCATTCGCAACCA
	CTGATGAAGGATTCCTCGAAAAGTTAAGGATTAGTAATCCTTTTTAGAAATCGAATGGATTCGGTCTTAT
	ACATACGCGAGGAAGGTAATCAAAAAAGAAAGAAGATGAGTTCTTCTTTCTTTTATCACTTAGGAGCCGT
	GCGAGATGAAAGTCTCATGCACGGTTTTGAATGAGAGAAAGAAGTGAGGAATCCTCTTTTCGACTCTGAC
	TCTCCCACTCCAGTCGTTGCTTTTCTTTCTGTTACTTCGAAAGTAGCTGCTTCAGCTTCAGCCACTCGAA
	TTTTCGATATTCCTTTTTATTTCTCATCAAACGAATGGCATCTTCTTCTGGAAATCCTAGCTATTCTTAG
	CATGATAGTGGGGAATCTCATTGCTATTACTCAAACAAGCATGAAACGTATGCTTGCATATTCGTCCATA
	GGTCAAATCGGATATGTAATTATTGGAATAATTGTTGGAGACTCAAATGATGGATATGCAAGCATGATAA
	CTTATATGCTGTTCTATATCTCCATGAATCTAGGAACTTTTGCTTGCATTGTATCATTTGGTCTACGTAC
	CGGAACTGATAACATTCGAGATTATGCAGGATTATACACGAAAGATCCCCCTTTGGCTCTCTCTTTAGCA
	CTATGTCTCTTATCCCTAGGAGGTCTTCCTCCACTAGCAGGTTTTTTCGGAAAACTCCATTTATTCTGGT
	GTGGATGGCAGGCAGGCCTATATTTCTTGGTTTCAATAGGACTCCTTACGAGCGTTGTTTCTATCTACTA
	TTATCTAAAAATAATCAAGTTATTAATGACTGGACGAAACCAAGAAATAACCCCTCACGTGCGAAATTAT
	AGAAGATCTCCTTTAAGATCAAAGAATTCCGTCGAATTGAGTATGATTGTATGTGTGATAGCATCTACTA
	TACCGGGAATATCAATGAACCCTATTATTGCAATTGCTCAGGATACCCTTTTTTAG
ndhC NADH dehydrogenase subunit C [ Rheum nobile ]	>NC_046506.1:c52890-52528 Rheum nobile chloroplast, complete genome
Gene ID: 44795700, updated on 5-Sep-2020	ATGTTTCTGCTTTATGAATATGATATTTTCTGGGCATTTCTAATAATATCAAGTGTTATTCCGATTTTGG
	CATTTCTACTTTCCGGAATTTTAGCTCCCATTAGAAAAGAACCAGAGAAACTTTCTAGTTATGAATCAGG
	TATAGAACCCATTGGTGATGCTTGGTTACAATTTCGAATCCGTTATTATATGTTTGCTTTAGTTTTTGTT
	GTTTTTGATGTTGAAACGGTTTTTCTTTATCCATGGGCAATGAGTTTCGATGTATTGGGTGTATCTGTTT
	TTATAGAAGCTTTCATTTTCGTGCTTATCCTAATTGTTGGTTTAGTTTATGCGTGGCGAAAAGGAGCATT
	GGAATGGTCTTAG
ndhK NADH dehydrogenase subunit K [ Rheum nobile ]	>NC_046506.1:c52648-51836 Rheum nobile chloroplast, complete genome
Gene ID: 44795699, updated on 29-Jan-2021	ATGGGCAATGAGTTTCGATGTATTGGGTGTATCTGTTTTTATAGAAGCTTTCATTTTCGTGCTTATCCTA
	ATTGTTGGTTTAGTTTATGCGTGGCGAAAAGGAGCATTGGAATGGTCTTAGTTTCTGAATATTCTAACAA
	TAAAAACAATAAGATTGAAATTGAAAGAGTTTTGAATTCCGTTGAGTTTACTCTACTTGATCGAATAACC
	CCAAACTCAGTTATTTCAACTACATCAAATGATCTTTCAAATTGGTCAAGACTCTCTAGTTTATGGCCGC
	TTCTTTATGGTACCAGTTGTTGCTTCATAGAATTTGCTTCATTAATAGGCTCGCGATTCGACTTTGATCG
	TTATGGACTGGTACCAAGATCGAGCCCTAGACAAGCAGACCTCATTTTAACAGCTGGTACAGTAACAATG
	AAAATGGCCCCTTCTTTAGTGAGATTATATGAGCAAATGCCTGAACCAAAATATGTTATTGCTATGGGAG
	CCTGTACAATTACAGGGGGGATGTTCAGTACCGATTCTTATAGTACTGTTCGGGGGGTCGATAAACTAAT
	TCCTGTGGATATCTATTTGCCAGGCTGTCCACCTAAACCGGAAGCAGTTATAGATGCTATAACAAAGCTT
	CGTAAGAAAATATCTTGGGAAATCTATGAAGATAGAATTCAGTCGCAACGGAAGAATCGATGTTTTACTA
	TCAAACACAAGTTTCGTGTTGGACGCCGTATTCATACTGGAAATTATAATCAAGGATTACTTTCTAAATC
	TCCATCTATTTCCGAGATTCCTCCTGCAAAATTTTTCAAATAA
ndhJ NADH dehydrogenase subunit J [ Rheum nobile ]	>NC_046506.1:c51688-51212 Rheum nobile chloroplast, complete genome
Gene ID: 44795698, updated on 23-Jan-2021	ATGCAGGGTCGTTTGTCTGCTTGGCTAGTCAAACGCGGGCTAGTTCATAGATCTTTAGGCTTCGATTACC
	AAGGAATAGAGACTTTACAAATAAAGCCCGAAGATTGGCATTCCATTGCTGTCATTTTATATGTCTATGG
	TTACAATTATCTACGTTCCCAATGTGCTTATGATGTCGAACCGGGCGGGCTGTTAGCTAGCGTGTATCAT
	CTTACGAGAATAGAATCCGGTGTGGATCAGCCAGAAGAGGTCTGCATAAAAGTATTTGCCCCAAGGAGGA
	ACCCTCGAATTCCGTCTGTTTTCTGGGTTTGGAAAAGTGTGGATTTTCAAGAACGGGAATCCTATGATAT
	GTTGGGAATCTTTTATGATAATCATCCACGCCCGAAACGTATTTTAATGCCCGAAAGTTGGATAGGATGG
	CCTTTACGTAAAGATTATATTGCCCCCAATTTTTATGAAATACAAGATGCTTTTTGA
Rheum przewalskyi NADH dehydrogenase subunit F (ndhF) gene, partial cds; chloroplast	>EU840379.1 Rheum przewalskyi NADH dehydrogenase subunit F (ndhF) gene, partial cds; chloroplast
GenBank: EU840379.1	GGACTTCTTGTTTTTCCGAAAACAACAAAAAATCTTCGGCGTATGTGGGCTTTTCCTAATATTTTGTTGT
	TAAGTATAGTTATGCTTTTTTCAATGAAATTGTCTATTCAGCAAATAAATAGCAGTTCTATCTATCAATC
	TGTATGGTCTTGGACCATCAATAATGATTTTTCTTTAGAATTCGGTTATCTGGTTGATCCACTTACTTCT
	ATTATGTCACTGTTAATCACTACTGTTGGGATTCCAGTTCTTATTTATAGTGACAATTATATGTCTCATG
	ATCAAGGATATTTGAGATTCTTTGCTTATTTGAGTTTTTTCAATACTTCTATGCTTGGCTTAGTTACTAG
	TTCGAATTTCATACAAATTTATTTTTTTTGGGAATTAGTTGGAATGTGTTCGTATCTATTAATAGGTTTT
	TGGTTTACACGACCGGTTGCAGCAAATGCTTGTCAAAAAGCGTTTGTGACTAACCGTGTAGGGGATTTTG
	GTTTATTATTAGGAATTTTAGGTCTTTATTGGCTAACAGGCAGTTTCGAATTTCGAGATTTGTTCGAAAT
	ATTCAATACCTCGATTTATAACAATGAAGTTCATTTTTTAGTTGGAACTGTATGTACTTTCTTATTATTT
	GCCGGTGCAGTTGCCAAATCCGCCCAATTCCCCCTTCATGTATGGTTACCTGATGCTATGGAAGGTCCTA
	CTCCTATTTCGGCTCTTATCCATGCTGCTACTATGGTAGCTGCGGGGATTTTTCTTGTCGCTCGACTTTT
	TCCTCTTTTGATAGTAATCCCCTCCATACTACATCTAATCGCTTTTATAGGTATAATAACAGTAATTTTA
	GGAGCTACTTTAGCTCTTGCCCAAAAAGACATTAAGAGAAGTTTAGCTTATTCTACAATGTCTCAACTGG
	GGTATATGATGTTAGCTCTAGGTATGGGGTCTTATCGAGCTGCTTTATTTCATTTGATTACTCATGCTTA
	CTCAAAAGCATTGTTGTTTTTAGGATCTGGCTCTATTATTCATTCTATGGAAGCTATTGTTGGGTATTCT
	CCAGATAAAAGCCAAAATATGGTTTTTATGGGGGGTTTAAAAAAACACGTGCCAATTACAAAAACTTCTT
	TTTTATTAGGTACACTTTCTCTTTCTGGTATTCCACCTCTTGCTTGTTTTTGGTCCAAAGATGAAATTCT
	TAATGATACTTGGTTGTATTCACCAACTTTCGCAATAATAGCCTGGGCTACAGCAGGATTAACTGCATTT
	TATATGTTTCGCATCTATTTACTTACGTTTGAGGGTCATTTAAACGTTAATTTTCAAAATTACAATGGAA
	AAAAAAGTAGTTCTTTCTATTCAATATCTTTATGGGGTCAAGATGGAATGAAACCTATTAACAAAAATTT
	TCCTTTATTACCTTTGTTACCAATAAAAAATAACGAAAGTTTTTCTAAGAATCCACACGAAAATAGAAAA
	AAAACCATGCAATCCTTTCTTATTATTAATAATTGGGACAATAAAAAAATTGCGCTATATCCTCACGAAT
	CGGGTAATACTATGTTATTCCCTATACTTGTATTGATTTTATTTACTTTGTTCATTGGATTCCTAGGAAT
	TCCTTTCAATCAAGAAGGCATAGATTTGGATATCTTGTCCAAGTGGTTAACCCCACCTGTAAACCTTTTA
	CAGCAAAAATTGAATAATCAAAAATTTTTTGATTGGTCTGAATTTGTGATAAATGCAACCCTTTCGGTTA
	GTATAGCTTATTCTGGAATAGTTATTGCGTCTTTTTTATATAAACCCATTTATTCGTCCTTACAAAATTT
	TGTCGTAATTAATTTTGTTGCCAAAAGGCATCCAAATGGTTTTTTTTTTGACAAAATTCAAAATGTAATA
	TATGATTGGGCCCATCATCGTGGTTACATAGATGCTTTTTATACAATATACATAATTCGAAGTGTAAGAG
	GATTGTCCGAACTA
Rheum nobile tRNA-Lys (trnK) gene, partial sequence; and maturase K (matK) gene, complete cds; chloroplast	>EU840466.1 Rheum nobile tRNA-Lys (trnK) gene, partial sequence; and maturase K (matK) gene, complete cds; chloroplast
GenBank: EU840466.1	GCGGCTAGGTTCTTTTACACATTTGGATGAAGCAAGGGATTCGTCCACACTATCGGTAGAGTTTGTAAGA
FASTA Graphics PopSet	CCACGACTGATCCTGAAAGGAATGAATGGAAAAAAGAGCATGTCGTATCAATGGAGAATTATGAAACAAT
	TTCGTTCTTATTAGATCGGTACAAAACCTTTGGTTGAATTCTTAGAACGAAATGAATTCAAAGTTGGGTC
Go to:	GATTGAATACATGGATCGAGCCTTATGGCTCTAATTGTAGGGAAAGAAAAAGAAACGAGCTTATGTTCTT
	AATTGGAACGATTACCCGCCCTAATTAAACGTTAAAAATAGATTAGTGCCTGATGCGGAGCGGCTTTTCC
LOCUS EU840466 2456 bp DNA linear PLN 24-JUL-2016	AGGAGTGGATTACCGATTTTTTAGTGAATCCTAACTATGTAGCCATTTTATTTTCTAATGGAAAATGGAG
	ATGAATGTGTAGAAGAAACAGTATATTGATATTGATAAGGATACTTTTTTTCCAAAATAAAAAGAGCGAT
	TGAGTTGAAAAAATAAAGGATTTCTAACCATCTTCTTATCCTATAATTATATAGGAACGAAACCAATTAG
	ATGGAAAAAAGATAGAGAGTCCGTTGATGAGTTTACCTGTTTCCGAGGGATCTATTTTTTTGTACTAGAA
	TACCTTGTTTTGACTGTATCGCACTATGTATCATTTTATAACCCAAGAAACCCTCTACTTTTCTTTTCGT
	TTCAGGTCATGGAGGAATTCCAAGGATATTTAGAATTAGCTAGATCTTGGCACGATGATTTTTTATACCC
	CCTTATCTTTCAGGAATATATTTATGCACTTGTACATGATCAGTATTTAGGTTTAAACAGATCCATTTTG
	TTGTCAAATAAAAAAAAAAGTTCTGACACAAAATACAGTTTACTAGTTATAAAACGTTTAGTTATTCGAA
	TGTATCAACAGAATTATTTGATTCTTTCTGTTAATGATTCTAACAAAACCGAATTTCTTGTGCCCAAGAA
	AAATTTGTATTCTCAACAGATCTCAGAGGGATTTGCAACTATTACGGAAATTCCATTTTCTATGCGATTA
	ATATCTTCCCTAGACGGAAAAGAACTAAAAAAATATAAAAATTTACGATCAATTCATTCAATATTTCCTT
	TTTTAGAGGACAAATTTTTACGTTTAAATTATGTGTTAGATATATTGATACCTCACCCTGTCCATCTGGA
	AATCTTGGTTCAAACTATTCGTTACTGGGTAAAAGATACTTCTTGTTTGCATTTATTACGATTCTTTCTT
	TATGAGTATTGTAATAGTGTTATTACTCTAAAGAGATCTGTTTCCGATTTTTCAAAAAAAAAGAATCAAA
	GATTCTTATTGTTCCTATATAATTCCTACGTGTGTGAATGCGAATCCATCTTCGTTTTTCTCCGCAATCA
	ATCCTCTCATTTACGATCGACATCTTACGGAGCCTTTCTTGCACGAGTTTATTTCTACCTAAAGTTAAAA
	CTTTTTTTAAAAGTATTTACTAAGCATTTTGGGGTTATACTGTGGTTCTTCAAGGACCCTTTTCTGCATT
	ATGTTAGATATCAGGGAAAGTGGATTCTGGCTTCAAGGGGGGCATTTTTTCTGATGACTAAATTGAAATA
	TTACTTTGTCAATTTCTGGCAATATAATTTTTCCCTGTGGTTGCAAACAAGAAGAATCTATATCAATCAA
	TCATCAAATCGGCCCATGGAGTTTATGGGTTTTCTTTTAAGTGTACGACTAAACCCGTCCGTGGTACGTA
	GTCAAATGTTAGAAAATGCATTCTTAATAGATAATGGTATTAAGGAGTTTGAGACCCTAGTTCCAATTAT
	GCCTCTAATTGGATTATTGGCTAAAGCGAAATTTTGTAACGTATTAGGACATCCCATTAGTAAGCCAGCC
	TGGGCTGATTTATCCGATTCTGATATTATTCGCCGATTTGGGCGTATATGTAGAAATCTTTCTCATTATT
	ACAGCGGATCTTCAAAAAAGGGGAGTTTGTATCGGATAAAGTATATACTTCGACTTTCTTGTGCTAGAAC
	GTTGGCTAGTAAACATAAAAGCACCGTACGTGCTTTTTTGAAACGATTAGGTTCAGAATTTTTGGAAGAA
	TTTTTTATCAAGGAAGAAAAAGTTCTTTCTTTGATCTTATCAAGATATTCTTCTATTTCACGAAGGTTAT
	ATAGAGTACGCATTTGGTATTTTGATATTTTTTGTATTTATGATTTGGCCAGTCATAATTATTGAGTATT
	TATTATGAAACTATCTAACTAAATCGAAATGAATTATCATTATCGAAATTCTAGTAAAAAAATATGATAA
	ATAAAAAAATGCATCAATGTTCATTCTGAAATGTTCATGTAGTAGGGTTTGAATCAACTGAGTATTCAAT
	TTTCCATCTAGGAAAGTAACGGAGTTTTAGATGTGTACATAGGGAAAGCTGTGTGCAATGAAAACTGCAA
	GCACGG
Rheum nobile voucher 1206 trnS-trnG intergenic spacer, complete sequence; chloroplast	>AY920237.1 Rheum nobile voucher 1206 trnS-trnG intergenic spacer, complete sequence; chloroplast
GenBank: AY920237.1	ACTAATTACTATAGTTAGATTACACATAACGTGCCATTTAAAAAATATTTTTTTCTAGGTTTTCAATATA
FASTA Graphics PopSet	CAAAAAATATAATATTAATATATAAAATTTCAATTCGAAATTCTTTCAGATTCCAGACTCTTCTAAATTC
	TAGAGAATAATGAAACTGAAATATAAGTCAAATTTTTTAAGTTATTTATATTATTATTTTTTATTTATTC
Go to:	CGTTTATAATCTAAATAGAAATTTATATATATAATAATATAATAAGTCTGAAGTCTGATATATATATAAA
	CATAATATAGAAAAAATATGTATACAAACATATTATGTATACAAAGAGATATAGCATTTATATATATAAA
LOCUS AY920237 977 bp DNA linear PLN 27-FEB-2005	TACATATAGAAATAACTAGAATAAATATAAGTTAAATAAAAAAATATAAATAGATACAAGATAGACTACA
	AGGTTTATCCGAAAGTCCAACTCAACTAAGGATTCAATAAAAAAAGTTCAATACATATAAATAAAACCAG
	AAAGACTTCTTGCGAAAGGCCTTTTAGTCCCACGGCCTGGCCTGGTCACTACCTCGCCGGGCCTTTTTTT
	AATTCAACGGATCATAGCATAGATAGAAAAATTTTTAGTTCATTTTTTTATAACTGTTTTTTTATTTTAT
	AACTCCATTAATACTTTAATACTATAGAAAAAATGCTTGTTAAAGCAAGAACAAAAAAAGGCATGTTTCT
	ATTCGATATAGAATAAAAATGCCCTATTGATTATCCTTTCTTTTTTTTTTAAGAAAACCTATAGATTCTT
	GTACAACTCGTCTATTATAACTTTAGCTATTTTGTTAAAACGTATCCGTCAAAACTCTCTGCCCAAAAAT
	AGAACTTCGTGCTTAGGTATTTAAATCCCGTTTCTGAATCTCCTCCGAAAATAGTTCAATACTCTAATTT
	TTCATGATTATTTTATCATCCTTTCTTTTCTTGATTACGTTAAATTTAGTTATTCGACAAAAGTTCC
Rheum moorcroftianum voucher 44133-KASH NADH dehydrogenase subunit F (ndhF) gene, partial cds; chloroplast	>MK753094.1 Rheum moorcroftianum voucher 44133-KASH NADH dehydrogenase subunit F (ndhF) gene, partial cds; chloroplast
GenBank: MK753094.1	ATCGGAGCGGGACTTCTTGTTTTTCCGAAAACAACAAAAAATCTTCGGCGTATGTGGGCTTTTCCTAGTA
LOCUS MK753094 649 bp DNA linear PLN 03-APR-2020	TTTTGTTGTTAAGTATAGTTATGCTTTTTTCAATGAAGTTGTCTATTCAGCAAATAAATAGCAGTTCTAT
	CTATCAATCTGTATGGTCTTGGACCATCAATAATGATTTTTCTTTAGAATTCGGTTACCTGGTTGATCCA
	CTTACTTCTATTATGTCACTGTTAATCACTACTGTTGGGATTCTAGTTCTTATTTATAGTGACAATTATA
	TGTCTCATGATCAAGGATATTTGAGATTCTTTGCTTATTTGAGTTTTTTCAATACTTCTATGCTTGGCTT
	AGTTACTAGTTCGAATTTAATACAAATTTATTTTTTTTGGGAATTAGTTGGAATGTGTTCGTATCTATTA
	ATAGGTTTTTGGTTTACACGACCGGTTGCAGCAAATGCTTGTCAAAAAGCGTTTGTGACTAACCGTGTAG
	GGGATTTTGGTTTATTATTAGGAATTTTAGGTCTTTATTGGCTAACAGGCAGTTTCGAATTTCGAGATTT
	GTTCGAAATATTCAATACCTCGATTTATAACAATGAAGTTCATTTTTTAGTTGGAACTGTATGTACTTTC
	TTATTATTTGCCGGTGCAG
Rheum moorcroftianum NADH dehydrogenase subunit F (ndhF) gene, partial cds; chloroplast	>EU840384.1 Rheum moorcroftianum NADH dehydrogenase subunit F (ndhF) gene, partial cds; chloroplast
GenBank: EU840384.1	GGACTTCTTGTTTTTCCGAAAACAACAAAAAATCTTCGGCGTATGTGGGCTTTTCCTAATATTTTGTTGT
LOCUS EU840384 1974 bp DNA linear PLN 24-JUL-2016	TAAGTATAGTTATGCTTTTTTCAATGAAATTGTCTATTCAGCAAATAAATAGCAGTTCTATCTATCAATC
	TGTATGGTCTTGGACCATCAATAATGATTTTTCTTTAGAATTCGGTTACCTGGTTGATCCACTTACTTCT
	ATTATGTCACTGTTAATCACTACTGTTGGGATTCCAGTTCTTATTTATAGTGACAATTATATGTCTCATG
	ATCAAGGATATTTGAGATTCTTTGCTTATTTGAGTTTTTTCAATACTTCTATGCTTGGCTTAGTTACTAG
	TTCGAATTTCATACAAATTTATTTTTTTTGGGAATTAGTTGGAATGTGTTCGTATCTATTAATAGGTTTT
	TGGTTTACACGACCGGTTGCAGCAAATGCTTGTCAAAAAGCGTTTGTGACTAACCGTGTAGGGGATTTTG
	GTTTATTATTAGGAATTTTAGGTCTTTATTGGCTAACAGGCAGTTTCGAATTTCGAGATTTGTTCGAAAT
	ATTCAATACCTCAATTTATAACAATGAAGTTCATTTTTTAGTTGGAACTGTATGTACTTTCTTATTATTT
	GCCGGTGCAGTTGCCAAATCCGCCCAATTCCCCCTTCATGTATGGTTACCTGATGCTATGGAAGGTCCTA
	CTCCTATTTCGGCTCTTATCCATGCTGCTACTATGGTAGCTGCGGGGATTTTTCTTGTCGCTCGACTTTT
	TCCTCTTTTGATAGTAATCCCCTCCATACTACATCTAATCGCTTTTATAGGTATAATAACAGTAATTTTA
	GGAGCTACTTTAGCTCTTGCCCAAAAAGACATTAAGAGAAGTTTAGCTTATTCTACAATGTCTCAACTGG
	GGTATATGATGTTAGCTCTAGGTATGGGGTCTTATCGAGCTGCTTTATTTCATTTGATTACTCATGCTTA
	CTCAAAAGCATTGTTGTTTTTAGGATCTGGCTCTATTATTCATTCTATGGAAGCTATTGTTGGGTATTCT
	CCAGATAAAAGCCAAAATATGGTTTTTATGGGGGGTTTAAAAAAACACGTGCCAATTACAAAAACTTCTT
	TTTTATTAGGTACACTTTCTCTTTCTGGTATTCCACCTCTTGCTTGTTTTTGGTCCAAAGATGAAATTCT
	TAATGATACTTGGTTGTATTCACCAACTTTCGCAATAATAGCCTGGGCTACAGCAGGATTAACTGCATTT
	TATATGTTTCGCATCTATTTACTTACGTTTGAGGGTCATTTAAACGTTAATTTTCAAAATTACAATGGAA
	AAAAAAGTAGTTCTTTCTATTCAATATCTTTATGGGGTCAAGATGGAATGAAACCTATTAACAAAAATTT
	TCCTTTATTACCTTTGTTACCAATAAAAAATAACGAAAGTTTTTCTAAGAATCCACACGAAAATAGAAAA
	AAAACCATGCAATCCTTTCTTATTATTAATAATTGGGACAATAAAAAAATTGCGCTATATCCTCACGAAT
	CGGATAATACTATGTTATTCCCTATACTTGTATTGATTTTATTTACTTTGTTCATTGGATTCCTAGGAAT
	TCCTTTCAATCAAGAAGGCATAGATTTGGATATCTTGTCCAAGTGGTTAACCCCACCTGTAAACCTTTTA
	CAGCAAAAATTGAATAATCAAAAATTTTTTGATTGGTCTGAATTTGTGATAAATGCAACCCTTTCGGTTA
	GTATAGCTTATTCTGGAATAGTTATTGCGTCTTTTTTATATAAACCCATTTATTCGTCCTTACAAAATTT
	TGTCGTAATTAATTTTGTTGCCAAAAGGCATCCAAATGGTTTTTTTTTTGACAAAATTCAAAATGTAATA
	TATGATTGGGCCCATCATCGTGGTTACATAGATGCTTTTTATACAATATACATAATTCGAAGTGTAAGAG
	GATTGTCCGAACTA
Rheum moorcroftianum tRNA-Lys (trnK) gene, partial sequence; and maturase K (matK) gene, complete cds; chloroplast	>EU840468.1 Rheum moorcroftianum tRNA-Lys (trnK) gene, partial sequence; and maturase K (matK) gene, complete cds; chloroplast
GenBank: EU840468.1	GCGGCTAGGTTCTTTTACACATTTGGATGAAGCAAGGGATTCGTCCACACTATCGGTAGAGTTTGTAAGA
FASTA Graphics PopSet	CCACGACTGATCCTGAAAGGAATGAATGGAAAAAAGAGCATGTCGTATCAATGGAGAATTATGAAACAAT
	TTCGTTCTTATTAGATCGGTACAAAACCTTTGGTTGAATTCTTAGAACGAAATGAATTCAAAGTTGGGTC
Go to:	GATTGAATACATGGATCGAGCCTTATGGCTCTAATTGTAGGGAAAGAAAAAGAAACGAGCTTATGTTCTT
	AATTGGAACGATTACCCGCCCTAATTAAACGTTAAAAATAGATTAGTGCCTGATGCGGAGCGGCTTTTCC
LOCUS EU840468 2449 bp DNA linear PLN 24-JUL-2016	AGGAGTGGATTACCGATTTTTTAGTGAATCCTAACTATTAGCCATTTTCTTTTCTAATGGAAAATGGAGA
	TGAATGTGTAGAAGAAACAGTATATTGATAAGGATACTTTTTTTCCAAAATAAAAAGAGCGATTGAGTTG
	AAAAAATAAAGGATTTCTAACCATCTTCTTATCCTATAATTATATAGGAACAAAACCAATTAGATGGAAA
	AAAGATAGAGAGTCCGTTGATTAGTTTACCTGTTTCCGAGGGATCTATTTTTTTGTACTAGAATACCTTG
	TTTTGACTGTATCGCACTATGTATCATTTTATAACCCAAGAAACCCTCTACTTTTCTTTTCGTTTCAGGT
	CATGGAGGAATTCCAAGGATATTTAGAATTAGCTAGATCTTGGCACGATGATTTTTTATACCCCCTTATC
	TTTCAGGAATATATTTATGCACTTGTACATGATCAGGATTTAGGTTTAAACAGATCCATTTTGTTGTCAA
	ATAAAAAAAAAAGTTCTGACACAAAATACAGTTTACTAGTTATAAAACGTTTAGTTATTCGAATGTATCA
	ACAGAATTATTTGATTCTTTCTGTTAATGATTCTAACAAAACCGAATTTCTTGTGCCCAAGAAAAATTTG
	TATTCTCAACAGATCTCAGAGGTATTTGCAACTATTACGGAAATTCCATTTTCTATGCGATTAATATCTT
	CCCTAGACGGAAAAGAACTAAAAAAATATCAAAATTTACGATCAATTCATTCAATATTTCCTTTTTTAGA
	GGACAAATTTTTACGTTTAAATTATGTGTTAGATATATTGATACCTCACCCTGTCCATCTGGAAATCTTG
	GTTCAAACTATTCGTTACTGGGTAAAAGATACTTCTTGTTTGCATTTATTACGATTCTTTCTTTATGAGT
	ATTGTAATAGTGTTATTACTCTAAAGAGATCTGTTTCCGATTTTTCAAAAAAAAAAAATCAAAGATTCTT
	ATTGTTCCTATATAATTCCTACGTGTGTGAATGCGAATCCATCTTCGTTTTTCTCCGGAATCAATCCTCT
	CATTTACGATCGACATCTTACGGAGGCTTTCTTGCACGAGTTTATTTCTACCTAAAGTTAGAACATTTTG
	TAAAAGTATTTACTAAGCATTTTGGGGTTATCCTGTGGTTCTTCAAGGACCCTTTTCTGCATTATGTTAG
	ATATCAGGGAAAGTGGATTCTGGCTTCAAGGGGGGCATTTTTTCTGATGACTAAATTGAAATATTACTTT
	GTCAATTTCTGGCAATATAATTTTTCCCTGTGGTTGCAAACAAGAAGAATCTATATCAATCAATCATCAA
	ATCGGCCCATGGAGTTTATGGGTTTTCTTTTAAGTGTACGACTAAACCCGTCCGTGGTACGGAGTCAAAT
	GTTAGAAAATGCATTCTTAATAGATAATGGTATTAAGGAGTTTGAGACCCTAGTTCCAATTATGCCTCTA
	ATTGGATTATTGGCTAAAGCGAAATTTTGTAACGTATTAGGACATCCCATTAGTAAGCCAGCCTGGGCTG
	ATTTATCCGATTCTGATATTATTCGCCGATTTGGGCGTATATGTAGAAATCTTTCTCATTATTACAGCGG
	ATCTTCAAAAAAGGGGAGTTTGTATCGGATAAAGTATATACTTCGACTTTCTTGTGCTAGAACGTTGGCT
	CGTAAACATAAAAGCACCGTACGTGCTTTTTTGAAACGATTAGGTTCAGAATTTTTGGAAGAATTTTTTA
	TCAAGGAAGAAAAAGTTCTTTCTTTGATCTTATCAAGAGATTCTTCTATTTCACGAAGGTTATATAGAGT
	ACGCATTTGGTATTTTGATATTTTTTGTATTTATGATTTGGCCAGTCATAATTATTGAGTATTTATTATG
	AAACTATCTAACTAAATCGAAATGAATTATCATTATCGAAATTCTAGTAAAAAAATATGATAAATAAAAA
	AATGCATCAATGTCCATTCTGAAATGTTCATGTAGTAGGGTTTGAATCAACTGAGTATTCAATTTTCCAT
	CTAGGAAAGTAACGGAGTTTTAGATGTGTACATAGGGAAAGCTGTGTGCAATGAAAACTGCAAGCACGG
Rheum moorcroftianum voucher 688 trnS-trnG intergenic spacer, complete sequence; chloroplast	>AY920244.1 Rheum moorcroftianum voucher 688 trnS-trnG intergenic spacer, complete sequence; chloroplast
GenBank: AY920244.1	ACTAATTACTATAGTTAGATTACACATAACGTGCCATTTTAAAAATCTTTTTTTCTAGGTTTTCAATATA
FASTA Graphics PopSet	AAAAAAATATAATATATAAAATTTCAATTCGAAATTATTTAAGATTCCAGACTCTTCTAAATTCTAGAGA
	ATAATGAAACTGAAATATAAGTCAAATTTTTTAAGTTATTTATATTATTATTTTTTATTTATTCCGTTTA
Go to:	TAATCTAAATAGAAATTTATATATATGAAATTTATATATATATAATAATATAATAAGTCTGATATATATA
	TAAACATAATATAGAAAAAATATGTATACAAACATATTATGTATACAAAGAGATATAGCATTTATAATAT
LOCUS AY920244 985 bp DNA linear PLN 27-FEB-2005	ATAAATACATATAGAAATAACTAGAATAAATATAAGTTAAATAAAAAAATATAAATAGATACAAGATAGA
	CTACAAGGTTTATCCGAAAGTCCAACTCAACTAAGGATTCAATAAAAAAAGTTCAATACATATAAATAAA
	ACCAGAAAGACTTCTTGCGAAAGGCCTTTTAGTCCCACGGCCTGGCCTGGTCACTACCTCGCCGGGCCTT
	TTATTAATTCAACGGATCATAGCATAGATAGAAAAATTTTTAGTTCATTTTTTTTATAACTGTTTTTTAT
	TTTATAACTCCATTAATACTTTAATACTATAGAAAAAAATGCTTGTTAAAGCAAGAACAAAAAAAGGCAT
	GTTTCTATTCGATATAGAATAAAAATGCCCTATTGATTATCCTTTCTTTTTTTTTTTTAAGAAAACCTAT
	AGATTCTTGCACAACTCGTCTATTATAACTTTAGCTATTTTGTTAAAACGTATCCGTCAAAACTCTCTGC
	CCAAAAATAGAACTTCGTGCTTAGGTATTTAAATCCCGTTTCTGAATCTCCTCCGAAAATAGTTCAATAC
	TCTCATTTTTCATGATTATTTTATCATCCTTTCTTTTCTTGATTACGTTAAATTTCGTTATTCGACAAAA
	GTTCC
Rheum spiciforme NADH dehydrogenase subunit F (ndhF) gene, partial cds; chloroplast	>EU840377.1 Rheum spiciforme NADH dehydrogenase subunit F (ndhF) gene, partial cds; chloroplast
GenBank: EU840377.1	GGACTTCTTGTTTTTCCGAAAACAACAAAAAATCTTCGGCGTATGTGGGCTTTTCCTAATATTTTGTTGT
LOCUS EU840377 1974 bp DNA linear PLN 24-JUL-2016	TAAGTATAGTTATGCTTTTTTCAATGAAATTGTCTATTCAGCAAATAAATAGCAGTTCTATCTATCAATC
	TGTATGGTCTTGGACCATCAATAATGATTTTTCTTTAGAATTCGGTTATCTGGTTGATCCACTTACTTCT
	ATTATGTCACTGTTAATCACTACTGTTGGGATTCCAGTTCTTATTTATAGTGACAATTATATGTCTCATG
	ATCAAGGATATTTGAGATTCTTTGCTTATTTGAGTTTTTTCAATACTTCTATGCTTGGCTTAGTTACTAG
	TTCGAATTTCATACAAATTTATTTTTTTTGGGAATTAGTTGGAATGTGTTCGTATCTATTAATAGGTTTT
	TGGTTTACACGACCGGTTGCAGCAAATGCTTGTCAAAAAGCGTTTGTGACTAACCGTGTAGGGGATTTTG
	GTTTATTATTAGGAATTTTAGGTCTTTATTGGCTAACAGGCAGTTTCGAATTTCGAGATTTGTTCGAAAT
	ATTCAATACCTCGATTTATAACAATGAAGTTCATTTTTTAGTTGGAACTGTATGTACTTTCTTATTATTT
	GCCGGTGCAGTTGCCAAATCCGCCCAATTCCCCCTTCATGTATGGTTACCTGATGCTATGGAAGGTCCTA
	CTCCTATTTCGGCTCTTATCCATGCTGCTACTATGGTAGCTGCGGGGATTTTTCTTGTCGCTCGACTTTT
	TCCTCTTTTGATAGTAATCCCCTCCATACTACATCTAATCGCTTTTATAGGTATAATAACAGTAATTTTA
	GGAGCTACTTTAGCTCTTGCCCAAAAAGACATTAAGAGAAGTTTAGCTTATTCTACAATGTCTCAACTGG
	GGTATATGATGTTAGCTCTAGGTATGGGGTCTTATCGAGCTGCTTTATTTCATTTGATTACTCATGCTTA
	CTCAAAAGCATTGTTGTTTTTAGGATCTGGCTCTATTATTCATTCTATGGAAGCTATTGTTGGGTATTCT
	CCAGATAAAAGCCAAAATATGGTTTTTATGGGGGGTTTAAAAAAACACGTGCCAATTACAAAAACTTCTT
	TTTTATTAGGTACACTTTCTCTTTCTGGTATTCCACCTCTTGCTTGTTTTTGGTCCAAAGATGAAATTCT
	TAATGATACTTGGTTGTATTCACCAACTTTCGCAATAATAGCCTGGGCTACAGCAGGATTAACTGCATTT
	TATATGTTTCGCATCTATTTACTTACGTTTGAGGGTCATTTAAACGTTAATTTTCAAAATTACAATGGAA
	AAAAAAGTAGTTCTTTCTATTCAATATCTTTATGGGGTCAAGATGGAATGAAACCTATTAACAAAAATTT
	TCCTTTATTACCTTTGTTACCAATAAAAAATAACGAAAGTTTTTCTAAGAATCCACACGAAAATAGAAAA
	AAAACCATGCAATCCTTTCTTATTATTAATAATTGGGACAATAAAAAAATTGCGCTATATCCTCACGAAT
	CGGGTAATACTATGTTATTCCCTATACTTGTATTGATTTTATTTACTTTGTTCATTGGATTCCTAGGAAT
	TCCTTTCAATCAAGAAGGCATAGATTTGGATATCTTGTCCAAGTGGTTAACCCCACCTGTAAACCTTTTA
	CAGCAAAAATTGAATAATCAAAAATTTTTTGATTGGTCTGAATTTGTGATAAATGCAACCCTTTCGGTTA
	GTATAGCTTATTCTGGAATAGTTATTGCGTCTTTTTTATATAAACCCATTTATTCGTCCTTACAAAATTT
	TGTCGTAATTAATTTTGTTGCCAAAAGGCATCCAAATGGTTTTTTTTTTGACAAAATTCAAAATGTAATA
	TATGATTGGGCCCATCATCGTGGTTACATAGATGCTTTTTATACAATATACATAATTCGAAGTGTAAGAG
	GATTGTCCGAACTA
Rheum spiciforme tRNA-Lys (trnK) gene, partial sequence; and maturase K (matK) gene, complete cds; chloroplast	>EU840461.1 Rheum spiciforme tRNA-Lys (trnK) gene, partial sequence; and maturase K (matK) gene, complete cds; chloroplast
GenBank: EU840461.1	GCGGCTAGGTTCTTTTACACATTTGGATGAAGCAAGGGATTCGTCCACACTATCGGTAGAGTTTGTAAGA
FASTA Graphics PopSet	CCACGACTGATCCTGAAAGGAATGAATGGAAAAAAGAGCATGTCGTATCAATGGAGAATTATGAAACAAT
	TTCGTTCTTATTAGATCGGTACAAAACCTTTGGTTGAATTCTTAGAACGAAATGAATTCAAAGTTGGGTC
Go to:	GATTGAATACATGGATCGAGCCTTATGGCTCTAATTGTAGGGAAAGAAAAAGAAACGAGCTTATGTTCTT
	AATTGGAACGATTACCCGCCCTAATTAAACGTTAAAAATAGATTAGTGCCTGATGCGGAGCGGCTTTTCC
LOCUS EU840461 2449 bp DNA linear PLN 24-JUL-2016	AGGAGTGGATTACCGATTTTTTAGTGAATCCTAACTATTAGCCATTTTCTTTTCTAATGGAAAATGGAGA
	TGAATGTGTAGAAGAAACAGTATATTGATAAGGATACTTTTTTTCCAAAATAAAAAGAGCGATTGAGTTG
	AAAAAATAAAGGATTTCTAACCATCTTCTTATCCTATAATTATATAGGAACAAAACCAATTAGATGGAAA
	AAAGATAGAGAGTCCGTTGATTAGTTTACCTGTTTCCGAGGGATCTATTTTTTTGTACTAGAATACCTTG
	TTTTGACTGTATCGCACTATGTATCATTTTATAACCCAAGAAACCCTCTACTTTTCTTTTCGTTTCAGGT
	CATGGAGGAATTCCAAGGATATTTAGAATTAGCTAGATCTTGGCACGATGATTTTTTATACCCCCTTATC
	TTTCAGGAATATATTTATGCACTTGTACATGATCAGGATTTAGGTTTAAACAGATCCATTTTGTTGTCAA
	ATAAAAAAAAAAGTTCTGACACAAAATACAGTTTACTAGTTATAAAACGTTTAGTTATTCGAATGTATCA
	ACAGAATTATTTGATTCTTTCTGTTAATGATTCTAACAAAACCGAATTTCTTGTGCCCAAGAAAAATTTG
	TATTCTCAACAGATCTCAGAGGTATTTGCAACTATTACGGAAATTCCATTTTCTATGCGATTAATATCTT
	CCCTAGACGGAAAAGAACTAAAAAAATATCAAAATTTACGATCAATTCATTCAATATTTCCTTTTTTAGA
	GGACAAATTTTTACGTTTAAATTATGTGTTAGATATATTGATACCTCACCCTGTCCATCTGGAAATCTTG
	GTTCAAACTATTCGTTACTGGGTAAAAGATACTTCTTGTTTGCATTTATTACGATTCTTTCTTTATGAGT
	ATTGTAATAGTGTTATTACTCTAAAGAGATCTGTTTCCGATTTTTCAAAAAAAAAAAATAAAAGATTCTT
	ATTGTTCCTATATAATTCCTACGTGTGTGAATGCGAATCCATCTTCGTTTTTCTCCGCAATCAATCCTCT
	CATTTACGATCGACATCTTACGGAGGCTTTCTTGCACGAGTTTATTTCTACCTAAAGTTAGAACATTTTG
	TAAAAGTATTTACTAAGCATTTTGGGGTTATCCTGTGGTTCTTCAAGGACCCTTTTCTGCATTATGTTAG
	ATATCAGGGAAAGTGGATTCTGGCTTCAAGGGGGGCATTTTTTCTGATGACTAAATTGAAATATTACTTT
	GTCAATTTCTGGCAATATAATTTTTCCCTGTGGTTGCAAACAAGAAGAATCTATATCAATCAATCATCAA
	ATCGGCCCATGGAGTTTATGGGTTTTCTTTTAAGTGTACGACTAAACCCGTCCGTGGTACGGAGTCAAAT
	GTTAGAAAATGCATTCTTAATAGATAATGGTATTAAGGAGTTTGAGACCCTAGTTCCAATTATGCCTCTA
	ATTGGATTATTGGCTAAAGCGAAATTTTGTAACGTATTAGGACATCCCATTAGTAAGCCAGCCTGGGCTG
	ATTTATCCGATTCTGATATTATTCGCCGATTTGGGCGTATATGTAGAAATCTTTCTCATTATTACAGCGG
	ATCTTCAAAAAAGGGGAGTTTGTATCGGATAAAGTATATACTTCGACTTTCTTGTGCTAGAACGTTGGCT
	CGTAAACATAAAAGCACCGTACGTGCTTTTTTGAAACGATTAGGTTCAGAATTTTTGGAAGAATTTTTTA
	TCAAGGAAGAAAAAGTTCTTTCTTTGATCTTATCAAGAGATTCTTCTATTTCACGAAGGTTATATAGAGT
	ACGCATTTGGTATTTTGATATTTTTTGTATTTATGATTTGGCCAGTCATAATTATTGAGTATTTATTATG
	AAACTATCTAACTAAATCGAAATGAATTATCATTATCGAAATTCTAGTAAAAAAATATGATAAATAAAAA
	AATGCATCAATGTCCATTCTGAAATGTTCATGTAGTAGGGTTTGAATCAACTGAGTATTCAATTTTCCAT
	CTAGGAAAGTAACGGAGTTTTAGATGTGTACATAGGGAAAGCTGTGTGCAATGAAAACTGCAAGCACGG
Rheum spiciforme voucher 689 trnS-trnG intergenic spacer, complete sequence; chloroplast	>AY920238.1 Rheum spiciforme voucher 689 trnS-trnG intergenic spacer, complete sequence; chloroplast
GenBank: AY920238.1	ACTAATTACTATAGTTAGATTACACATAACGTGCCATTTTAAAAATCTTTTTTTCTAGGTTTTCAATATA
FASTA Graphics PopSet	AAAAAAATATAATATATAAAATTTAAATTCGAAATTATTTAAGATTCCAGACTCTTCTAAATTCTAGAGA
	ATAATGAAACTGAAATATAAGTCAAATTTTTTAAGTTATTTATATTATTATTTTTTATTTATTCCGTTTA
Go to:	TAATCTAATATAATCTAAATAGAAATTTATATATATAATAATATAATAAGTCTGATATATATATAAACAT
	AATATAGAAAAAATATGTATACAAACATATTATGTATACAAAGAGATATAGCATTTATAATATATAAATA
LOCUS AY920238 978 bp DNA linear PLN 27-FEB-2005	CATATAGAAATAACTAGAATAAATATAAGTTAAATAAAAAAATATAAATAGATACAGATAGACTACAAGG
	TTTATCCGAAAGTCCAACTCAACTAAGGATTCAATAAAAAAAGTTCAATACATATAAATAAAACCAGAAA
	GACTTCTTGCGAAAGGCCTTTTAGTCCCACGGCCTGGCCTGGTCACTACCTCGCCGGGCCTTTTATTAAT
	TCAACGGATCATAGCATAGATAGAAAAATTTTTAGTTCATTTTTTTTATAACTGTTTTTTATTTTATAAC
	TCCATTAATACTTTAATACTATAGAAAAAAATGCTTGTTAAAGCAAGAACAAAAAAAGGCAAGTTTCTAT
	TCGATATAGAATAAAAATGCCCTATTGATTATCCTTTCTTTTTTTTTTTTTAAGAAAACCTATAGATTCT
	TGCACAACTCGTCTATTATAACTTTAGCTATTTTGTTAAAACGTATCCGTCAAAACTCTCTGCCCAAAAA
	TAGAACTTCGTGCTTAGGTATTTAAATCCCGTTTCTGAATCTCCTCCGAAAATAGTTCAATACTCTCATT
	TTTCATGATTATTTTATCATCCTTTCTTTTCTTGATTACGTTAAATTTAGTTATTCGACAAAAGTTCC
Rheum przewalskyi NADH dehydrogenase subunit F (ndhF) gene, partial cds; chloroplast	>EU840379.1 Rheum przewalskyi NADH dehydrogenase subunit F (ndhF) gene, partial cds; chloroplast
GenBank: EU840379.1	GGACTTCTTGTTTTTCCGAAAACAACAAAAAATCTTCGGCGTATGTGGGCTTTTCCTAATATTTTGTTGT
LOCUS EU840379 1974 bp DNA linear PLN 24-JUL-2016	TAAGTATAGTTATGCTTTTTTCAATGAAATTGTCTATTCAGCAAATAAATAGCAGTTCTATCTATCAATC
	TGTATGGTCTTGGACCATCAATAATGATTTTTCTTTAGAATTCGGTTATCTGGTTGATCCACTTACTTCT
	ATTATGTCACTGTTAATCACTACTGTTGGGATTCCAGTTCTTATTTATAGTGACAATTATATGTCTCATG
	ATCAAGGATATTTGAGATTCTTTGCTTATTTGAGTTTTTTCAATACTTCTATGCTTGGCTTAGTTACTAG
	TTCGAATTTCATACAAATTTATTTTTTTTGGGAATTAGTTGGAATGTGTTCGTATCTATTAATAGGTTTT
	TGGTTTACACGACCGGTTGCAGCAAATGCTTGTCAAAAAGCGTTTGTGACTAACCGTGTAGGGGATTTTG
	GTTTATTATTAGGAATTTTAGGTCTTTATTGGCTAACAGGCAGTTTCGAATTTCGAGATTTGTTCGAAAT
	ATTCAATACCTCGATTTATAACAATGAAGTTCATTTTTTAGTTGGAACTGTATGTACTTTCTTATTATTT
	GCCGGTGCAGTTGCCAAATCCGCCCAATTCCCCCTTCATGTATGGTTACCTGATGCTATGGAAGGTCCTA
	CTCCTATTTCGGCTCTTATCCATGCTGCTACTATGGTAGCTGCGGGGATTTTTCTTGTCGCTCGACTTTT
	TCCTCTTTTGATAGTAATCCCCTCCATACTACATCTAATCGCTTTTATAGGTATAATAACAGTAATTTTA
	GGAGCTACTTTAGCTCTTGCCCAAAAAGACATTAAGAGAAGTTTAGCTTATTCTACAATGTCTCAACTGG
	GGTATATGATGTTAGCTCTAGGTATGGGGTCTTATCGAGCTGCTTTATTTCATTTGATTACTCATGCTTA
	CTCAAAAGCATTGTTGTTTTTAGGATCTGGCTCTATTATTCATTCTATGGAAGCTATTGTTGGGTATTCT
	CCAGATAAAAGCCAAAATATGGTTTTTATGGGGGGTTTAAAAAAACACGTGCCAATTACAAAAACTTCTT
	TTTTATTAGGTACACTTTCTCTTTCTGGTATTCCACCTCTTGCTTGTTTTTGGTCCAAAGATGAAATTCT
	TAATGATACTTGGTTGTATTCACCAACTTTCGCAATAATAGCCTGGGCTACAGCAGGATTAACTGCATTT
	TATATGTTTCGCATCTATTTACTTACGTTTGAGGGTCATTTAAACGTTAATTTTCAAAATTACAATGGAA
	AAAAAAGTAGTTCTTTCTATTCAATATCTTTATGGGGTCAAGATGGAATGAAACCTATTAACAAAAATTT
	TCCTTTATTACCTTTGTTACCAATAAAAAATAACGAAAGTTTTTCTAAGAATCCACACGAAAATAGAAAA
	AAAACCATGCAATCCTTTCTTATTATTAATAATTGGGACAATAAAAAAATTGCGCTATATCCTCACGAAT
	CGGGTAATACTATGTTATTCCCTATACTTGTATTGATTTTATTTACTTTGTTCATTGGATTCCTAGGAAT
	TCCTTTCAATCAAGAAGGCATAGATTTGGATATCTTGTCCAAGTGGTTAACCCCACCTGTAAACCTTTTA
	CAGCAAAAATTGAATAATCAAAAATTTTTTGATTGGTCTGAATTTGTGATAAATGCAACCCTTTCGGTTA
	GTATAGCTTATTCTGGAATAGTTATTGCGTCTTTTTTATATAAACCCATTTATTCGTCCTTACAAAATTT
	TGTCGTAATTAATTTTGTTGCCAAAAGGCATCCAAATGGTTTTTTTTTTGACAAAATTCAAAATGTAATA
	TATGATTGGGCCCATCATCGTGGTTACATAGATGCTTTTTATACAATATACATAATTCGAAGTGTAAGAG
	GATTGTCCGAACTA
Rheum przewalskyi tRNA-Lys (trnK) gene, partial sequence; and maturase K (matK) gene, complete cds; chloroplast	>EU840463.1 Rheum przewalskyi tRNA-Lys (trnK) gene, partial sequence; and maturase K (matK) gene, complete cds; chloroplast
GenBank: EU840463.1	GCGGCTAGGTTCTTTTACACATTTGGATGAAGCAAGGGATTCGTCCACACTATCGGTAGAGTTTGTAAGA
FASTA Graphics PopSet	CCACGACTGATCCTGAAAGGAATGAATGGAAAAAAGAGCATGTCGTATCAATGGAGAATTATGAAACAAT
	TTCGTTCTTATTAGATCGGTACAAAACCTTTGGTTGAATTCTTAGAACGAAATGAATTCAAAGTTGGGTC
Go to:	GATTGAATACATGGATCGAGCCTTATGGCTCTAATTGTAGGGAAAGAAAAAGAAACGAGCTTATGTTCTT
	AATTGGAACGATTACCCGCCCTAATTAAACGTTAAAAATAGATTAGTGCCTGATGCGGAGCGGCTTTTCC
LOCUS EU840463 2449 bp DNA linear PLN 24-JUL-2016	AGGAGTGGATTACCGATTTTTTAGTGAATCCTAACTATTAGCCATTTTCTTTTCTAATGGAAAATGGAGA
	TGAATGTGTAGAAGAAACAGTATATTGATAAGGATACTTTTTTTCCAAAATAAAAAGAGCGATTGAGTTG
	AAAAAATAAAGGATTTCTAACCATCTTCTTATCCTATAATTATATAGGAACAAAACCAATTAGATGGAAA
	AAAGATAGAGAGTCCGTTGATTAGTTTACCTGTTTCCGAGGGATCTATTTTTTTGTACTAGAATACCTTG
	TTTTGACTGTATCGCACTATGTATCATTTTATAACCCAAGAAACCCTCTACTTTTCTTTTCGTTTCAGGT
	CATGGAGGAATTCCAAGGATATTTAGAATTAGCTAGATCTTGGCACGATGATTTTTTATACCCCCTTATC
	TTTCAGGAATATATTTATGCACTTGTACATGATCAGGATTTAGGTTTAAACAGATCCATTTTGTTGTCAA
	ATAAAAAAAAAAGTTCTGACACAAAATACAGTTTACTAGTTATAAAACGTTTAGTTATTCGAATGTATCA
	ACAGAATTATTTGATTCTTTCTGTTAATGATTCTAACAAAACCGAATTTCTTGTGCCCAAGAAAAATTTG
	TATTCTCAACAGATCTCAGAGGTATTTGCAACTATTACGGAAATTCCATTTTCTATGCGATTAATATCTT
	CCCTAGACGGAAAAGAACTAAAAAAATATCAAAATTTACGATCAATTCATTCAATATTTCCTTTTTTAGA
	GGACAAATTTTTACGTTTAAATTATGTGTTAGATATATTGATACCTCACCCTGTCCATCTGGAAATCTTG
	GTTCAAACTATTCGTTACTGGGTAAAAGATACTTCTTGTTTGCATTTATTACGATTCTTTCTTTATGAGT
	ATTGTAATAGTGTTATTACTCTAAAGAGATCTGTTTCCGATTTTTCAAAAAAAAAAAATAAAAGATTCTT
	ATTGTTCCTATATAATTCCTACGTGTGTGAATGCGAATCCATCTTCGTTTTTCTCCGCAATCAATCCTCT
	CATTTACGATCGACATCTTACGGAGGCTTTCTTGCACGAGTTTATTTCTACCTAAAGTTAGAACATTTTG
	TAAAAGTATTTACTAAGCATTTTGGGGTTATCCTGTGGTTCTTCAAGGACCCTTTTCTGCATTATGTTAG
	ATATCAGGGAAAGTGGATTCTGGCTTCAAGGGGGGCATTTTTTCTGATGACTAAATTGAAATATTACTTT
	GTCAATTTCTGGCAATATAATTTTTCCCTGTGGTTGCAAACAAGAAGAATCTATATCAATCAATCATCAA
	ATCGGCCCATGGAGTTTATGGGTTTTCTTTTAAGTGAACGACTAAACCCGTCCGTGGTACGGAGTCAAAT
	GTTAGAAAATGCATTCTTAATAGATAATGGTATTAAGGAGTTTGAGACCCTAGTTCCAATTATGCCTCTA
	ATTGGATTATTGGCTAAAGCGAAATTTTGTAACGTATTAGGACATCCCATTAGTAAGCCAGCCTGGGCTG
	ATTTATCCGATTCTGATATTATTCGCCGATTTGGGCGTATATGTAGAAATCTTTCTCATTATTACAGCGG
	ATCTTCAAAAAAGGGGAGTTTGTATCGGATAAAGTATATACTTCGACTTTCTTGTGCTAGAACGTTGGCT
	CGTAAACATAAAAGCACCGTACGTGCTTTTTTGAAACGATTAGGTTCAGAATTTTTGGAAGAATTTTTTA
	TCAAGGAAGAAAAAGTTCTTTCTTTGATCTTATCAAGAGATTCTTCTATTTCACGAAGGTTATATAGAGT
	ACGCATTTGGTATTTTGATATTTTTTGTATTTATGATTTGGCCAGTCATAATTATTGAGTATTTATTATG
	AAACTATCTAACTAAATCGAAATGAATTATCATTATCGAAATTCTAGTAAAAAAATATGATAAATAAAAA
	AATGCATCAATGTCCATTCTGAAATGTTCATGTAGTAGGGTTTGAATCAACTGAGTATTCAATTTTCCAT
	CTAGGAAAGTAACGGAGTTTTAGATGTGTACATAGGGAAAGCTGTGTGCAATGAAAACTGCAAGCACGG
Rheum przewalskyi voucher 99136 trnS-trnG intergenic spacer, complete sequence; chloroplast	>AY920222.1 Rheum przewalskyi voucher 99136 trnS-trnG intergenic spacer, complete sequence; chloroplast
GenBank: AY920222.1	ACTAATTACTATAGTTAGATTACACATAACGTGCCATTTTAAAAATATTTTTTTTCTAGGTTTTCAATAT
FASTA Graphics PopSet	ACAAAAAATAGAATATATAAAATTTTAATTAGAAATTCTTTCAGATTCCAGACTCTTCTAAATTCTAGAG
	AATAATTAAACTGAAATATAAGTCAAATTTTTTAAGTTATTTATATTATTATATTATTATTTTTTATTTA
Go to:	TTCCGTTTATAATCTAAATAGAAATTTATATATATAATATAATAAGTCTGATATATATATAAACATAATA
	TAGAAAAAATATGTATACAAACATATTATGTATACAAAGAGATATAGCATTTATAATATATATATAATAT
LOCUS AY920222 979 bp DNA linear PLN 27-FEB-2005	ATAAATACATATAGAAATAACTAGAATAAATATAAGTTAAACCAAAAAATATAAATAGATACAAGATAGA
	CTACAAGGTTTATCCGAAAGTCCAACTCAACTAAGGATTCAAAAAAAAAGTTCAATACATATAAATAAAA
	CCAGAAAGACTTCTTGCGAAAGGCCTTTTAGTCCCACGGCCTGGCCTGGTCACTACCTCGCCGGGCCTTT
	TATTAATTCAACGGATCATAGCATAGATAGAAAAATTTTTAGTTCATTTTTTTATAACTGTTTTTTTATT
	TTATAACTCCATTAATAATACTTTAATACTATAGAAAAAAATGCTTGTTAAAGCAAGAACAAAAAAAGGC
	ATGTTTCGATTCGATATAGAATAAAAATGCCCTATTGATTATCCTTTCTTTTTTTTTAAGAAAACCTATA
	GATTCTTGCACAACTCGTCTATTATAACTTTAGCTATTTTGTTAAAACGTATCCGTCAAAACTCTCTGCC
	CAAAAATAGAACTTCGTGCTTAGGTATTTAAATCCCGTTTCTGAATCTCCTCCGAAAATAGTTCAATACT
	CTCATTTTTCATGATTATTTTATCATCTTTTCTTGATTACGTTAAATTTCGTTATTCGACAAAAGTTCC

## Sheet: Appendix S2
Appendix S2. Number of sequences per marker produced per species per year
Species	R.palmatum	R.tanguticum	R.palmatum	R.pumilum	R.nobile	R.palmatum	R.spiciforme	R.przewalskyi
NADH	10	12	12	13	13	2	1	1
trnK&matK	1	1	1	1	1	1	1	1
trnS-trnG	3	2	2	1	1	1	1	1
rbcl	3	2	3	2	1	2	2	1
ATPa	2	1	1	-	-	-	-	1
ATPb	1	1	1	-	1	-	-	-
Number of sequence per year
＜2009	3	2	2	1	1	1	1	1
2010-2014	-	-	-	-	-	-	-	-
2015-2021	17	17	18	16	16	5	4	4

## Sheet: Appendix S3
Appendix S3. 28 environmental variables (18 climate variables, 8 soil variables, 1 topographic variable)
Bioclimatic variables	Description	Unit
Bio1	Annual mean temperature	°C
Bio2	Mean diurnal range	°C
Bio3	Isothermality (BIO2/BIO7) (* 100)	%
Bio4	Temperature seasonality (standard deviation *100)	°C
Bio5	Max temperature of warmest month	°C
Bio6	Min temperature of coldest month	°C
Bio7	Temperature annual range (BIO5-BIO6)	°C
Bio8	Mean temperature of wettest quarter	°C
Bio9	Mean temperature of driest quarter	°C
Bio10	Mean temperature of warmest quarter	°C
Bio11	Mean temperature of coldest quarter	°C
Bio12	Annual precipitation	mm
Bio13	Precipitation of wettest month	mm
Bio14	Precipitation of driest month	mm
Bio15	Precipitation seasonality (coefficient of variation)	1
Bio16	Precipitation of wettest quarter	mm
Bio17	Precipitation of driest quarter	mm
Bio18	Precipitation of warmest quarter	mm
Bio19	Precipitation of coldest quarter	mm
alt	Elevation	m
ph	Topsoil pH (H2O)	log(H+)
an	Available nitrogen	mg/kg
ak	Available potassium	mg/kg
ap	Available phosphorus	mg/kg
tn	Total nitrogen	mg/L
tk	Total potassium	mg/L
tp	Total phosphorus	mg/L
Som	soil organic matter	g/kg

## Sheet: Appendix S4
Appendix S4. Zoning of suitable areas and AUC values of eight species
Species	AUC	standard deviation	Low suitability	Medium suitability	High suitability
R.palmatum	0.96	0.006	0.2169	0.4779	0.739
R.tanguticum	0.97	0.004	0.2954	0.5128	0.7564
R.pumilum	0.958	0.006	0.2838	0.5225	0.7651
R.spiciforme	0.918	0.014	0.3946	0.5964	0.7982
R.palmatum	0.917	0.012	0.339	0.5593	0.7797
R.nobile	0.995	0.001	0.2692	0.5128	0.7564
R.przewalskyi	0.976	0.009	0.2256	0.4837	0.7419
R.palmatum	0.977	0.018	0.2239	0.4826	0.7413

## Sheet: Appendix S5
Appendix S5. Niche breadth (B1 and B2) and current suitable area of eight rhubarb species
species	B1 (inverse concentration)	B2 (uncertainty)	Current suitable area
Rheum moorcroftianum	0.231997	0.928138	108.361
Rheum nobile	0.0250809	0.79877	10.6894
Rheum officinale	0.0727755	0.866472	31.085
Rheum palmatum	0.129797	0.898449	73.3216
Rheum przewalskyi	0.131814	0.905413	60.5266
Rheum pumilum	0.113817	0.886975	62.7533
Rheum spiciforme	0.233289	0.923954	130.95
Rheum tanguticum	0.0818477	0.871467	44.2805

## Sheet: Appendix S6
Forecast area (×104 km2) and percentage of contemporary forecast area
		Decades	Total suitable region		Lowly suitable region		Moderately suitable region		Highly suitable region
Rheum spiciforme		1960-1990	130.95	0.0517292	40.0748	0.0417446	15.4493	0.016093	5.00255	0.00521099
	RCP2.6	2050	52.1259	1.04966	31.6897	1.15085	18.7776	0.921258	1.65858	0.950882
		2070	50.5449	1.01782	33.2777	1.20852	15.8111	0.775713	1.45609	0.834794
	RCP4.5	2050	42.3347	0.852491	29.6641	1.07728	11.1821	0.548611	1.48851	0.853381
		2070	41.6206	0.838111	30.0589	1.09162	10.2154	0.501182	1.34632	0.771858
	RCP8.5	2050	42.603	0.857894	29.9598	1.08802	11.2059	0.549776	1.43739	0.824074
		2070	39.3833	0.79306	29.425	1.0686	8.82344	0.432891	1.13494	0.650675
Rheum przewalskyi		1960-1990	60.5266	0.0517292	40.0748	0.0417446	15.4493	0.016093	5.00255	0.00521099
	RCP2.6	2050	41.9152	0.692469	23.8984	0.596346	17.2232	1.11482	0.793528	0.158625
		2070	47.69	0.787875	26.7544	0.667613	19.631	1.27067	1.30458	0.260784
	RCP4.5	2050	47.4667	0.784184	28.8752	0.720532	17.8273	1.15392	0.764236	0.152769
		2070	46.7241	0.771916	27.9886	0.698408	17.9567	1.1623	0.778882	0.155697
	RCP8.5	2050	32.38	0.534942	22.6201	0.564448	8.91203	0.576856	0.847847	0.169483
		2070	22.7022	0.375057	17.8181	0.444621	4.74908	0.307398	0.135016	0.0269894
Rheum nobile		1960-1990	10.6894	0.0517292	7.24122	0.00754294	3.23767	0.00337258	0.210522	0.000219294
	RCP2.6	2050	12.5685	4.91754	8.76742	5.35371	3.67853	4.2248	0.122573	0.582236
		2070	8.61605	0.805991	4.76074	0.65745	2.36437	0.730269	1.49093	7.08207
	RCP4.5	2050	7.16571	0.670319	5.09626	0.703784	1.86761	0.576837	0.201848	0.958798
		2070	8.44477	0.789969	4.36416	0.602682	2.57952	0.796719	1.5011	7.13036
	RCP8.5	2050	8.67606	0.811605	5.89917	0.814665	2.3845	0.736484	0.392392	1.8639
		2070	7.23859	0.677137	4.49491	0.620739	1.83114	0.565572	0.912547	4.33468
Rheum tanguticum		1960-1990	44.2805	0.0517292	17.5463	0.0182774	16.6873	0.0173826	10.0469	0.0104655
	RCP2.6	2050	41.9152	0.946593	23.8984	1.36202	17.2232	1.03212	0.793528	0.0789824
		2070	47.69	1.07701	26.7544	1.52479	19.631	1.17641	1.30458	0.129849
	RCP4.5	2050	47.4667	1.07197	28.8752	1.64566	17.8273	1.06831	0.764236	0.0760668
		2070	46.7241	1.0552	27.9886	1.59513	17.9567	1.07607	0.778882	0.0775246
	RCP8.5	2050	51.6444	1.03996	27.8918	1.58961	20.8216	1.02154	2.93103	0.291734
		2070	65.3278	1.3155	37.9049	2.16028	22.7795	1.11759	4.64336	0.462168
Rheum pumilum		1960-1990	62.7533	0.0517292	42.9369	0.0447259	17.753	0.0184927	2.06334	0.00214932
	RCP2.6	2050	52.1259	1.04966	31.6897	1.15085	18.7776	0.921258	1.65858	0.950882
		2070	50.5449	1.01782	33.2777	1.20852	15.8111	0.775713	1.45609	0.834794
	RCP4.5	2050	42.3347	0.852491	29.6641	1.07728	11.1821	0.548611	1.48851	0.853381
		2070	41.6206	0.838111	30.0589	1.09162	10.2154	0.501182	1.34632	0.771858
	RCP8.5	2050	42.603	0.857894	29.9598	1.08802		0.549776	1.43739	0.824074
		2070	39.3833	0.79306	29.425	1.0686	8.82344	0.432891	1.13494	0.650675
Rheum officinale		1960-1990	31.085	0.0517292	22.4061	0.0233397	7.75484	0.00807795	0.923994	0.000962493
	RCP2.6	2050	25.15	0.809203	18.8309	0.840434	5.71062	0.736394	0.60853	0.658587
		2070	25.5102	0.820792	18.7938	0.838781	6.1424	0.792073	0.573977	0.621191
	RCP4.5	2050	25.103	0.807691	19.0265	0.849164	5.49348	0.708394	0.583077	0.63104
		2070	23.8908	0.768688	18.417	0.82196	5.01997	0.647334	0.453892	0.491228
	RCP8.5	2050	31.4637	1.01235	22.9847	1.02582	6.54759	0.844323	1.93146	2.09034
		2070	27.576	0.887258	21.0311	0.938631	5.075	0.65443	1.46989	1.5908
Rheum moorcroftianu		1960-1990	108.361	0.0517292	72.6438	0.0756706	32.8353	0.0342035	2.8814	0.00300146
	RCP2.6	2050	138.891	1.28175	57.1945	0.787329	49.5378	1.50867	32.1583	11.1606
		2070	107.162	0.988947	70.2682	0.967299	34.3909	1.04737	2.50316	0.868729
	RCP4.5	2050	151.593	1.39898	61.3982	0.845195	53.9074	1.64175	36.2878	12.5938
		2070	118.656	1.09501	75.6972	1.04203	38.6817	1.17805	4.27671	1.48425
	RCP8.5	2050	131.467	1.21325	84.9247	1.16906	40.6934	1.23932	5.84926	2.03
		2070	129.634	1.19633	87.7165	1.20749	38.6095	1.17585	3.30813	1.1481
Rheum palmatum		1960-1990	73.3216	0.0517292	47.565	0.0495469	23.7088	0.0246967	2.04777	0.0021331
	RCP2.6	2050	52.1259	1.04966	31.6897	1.15085	18.7776	0.921258	1.65858	0.950882
		2070	50.5449	1.01782	33.2777	1.20852	15.8111	0.775713	1.45609	0.834794
	RCP4.5	2050	42.3347	0.852491	29.6641	1.07728	11.1821	0.548611	1.48851	0.853381
		2070	41.6206	0.838111	30.0589	1.09162	10.2154	0.501182	1.34632	0.771858
	RCP8.5	2050	42.603	0.857894	29.9598	1.08802	11.2059	0.549776	1.43739	0.824074
		2070	39.3833	0.79306	29.425	1.0686	8.82344	0.432891	1.13494	0.650675

## Sheet: Appendix S7
Niche overlap, range overlap and genetic distance between the two species
Species 1	Species 2	D_overlap	I_overlap	Rang overlap	Dist	Std. Err
Rheum tanguticum	Rheum officinale	0.15	0.39	0.0241538	0.0106732	0.0029409
Rheum tanguticum	Rheum pumilum	0.61	0.85	0.699179	0.038048	0.00539351
Rheum officinale	Rheum pumilum	0.1	0.26	0.00546094	0.0348548	0.00502548
Rheum tanguticum	Rheum nobile	0.15	0.38	0.0373243	0.028076	0.00457163
Rheum officinale	Rheum nobile	0.16	0.36	0.127121	0.0297767	0.00475809
Rheum pumilum	Rheum nobile	0.23	0.51	0.413475	0.0370675	0.00561234
Rheum tanguticum	Rheum moorcroftianum	0.28	0.57	0.124954	0.0272502	0.00428492
Rheum officinale	Rheum moorcroftianum	0.11	0.32	0.0496156	0.0264682	0.00443862
Rheum pumilum	Rheum moorcroftianum	0.44	0.75	0.425017	0.038715	0.00550609
Rheum nobile	Rheum moorcroftianum	0.24	0.5	0.746635	0.0197206	0.00403145
Rheum tanguticum	Rheum palmatum	0.64	0.89	0.710286	0.002457	0.00128442
Rheum officinale	Rheum palmatum	0.33	0.53	0.36963	0.00986031	0.00287243
Rheum pumilum	Rheum palmatum	0.53	0.77	0.489732	0.0363937	0.00540608
Rheum nobile	Rheum palmatum	0.25	0.53	0.529218	0.0272727	0.00456302
Rheum moorcroftianum	Rheum palmatum	0.33	0.62	0.193177	0.0256198	0.00427295
Rheum tanguticum	Rheum spiciforme	0.32	0.61	0.512114	0.0282392	0.00448267
Rheum officinale	Rheum spiciforme	0.09	0.26	0.0392221	0.0274542	0.00459044
Rheum pumilum	Rheum spiciforme	0.49	0.79	0.786777	0.0396367	0.00562195
Rheum nobile	Rheum spiciforme	0.21	0.46	0.78999	0.0189613	0.00399373
Rheum moorcroftianum	Rheum spiciforme	0.77	0.95	0.8638	0.00411862	0.00174117
Rheum palmatum	Rheum spiciforme	0.33	0.62	0.38829	0.0265781	0.00447061
Rheum tanguticum	Rheum przewalskyi	0.53	0.81	0.462918	0.0239274	0.00428624
Rheum officinale	Rheum przewalskyi	0.1	0.28	0	0.0247729	0.00449325
Rheum pumilum	Rheum przewalskyi	0.66	0.89	0.613286	0.0363336	0.00553433
Rheum nobile	Rheum przewalskyi	0.14	0.36	0.0403287	0.0181518	0.00393273
Rheum moorcroftianum	Rheum przewalskyi	0.42	0.95	0.318131	0.00907591	0.00257312
Rheum palmatum	Rheum przewalskyi	0.48	0.75	0.333613	0.0222772	0.00426581
Rheum spiciforme	Rheum przewalskyi	0.48	0.77	0.757398	0.00992556	0.00280728

## Sheet: Appendix S8
Species Environmental	variables	Suitable range	Optimum Maximum	probability of existence
R.palmatum	alt(m)	1511.7~4601.2	4121.3	0.62
	bio1(℃)	-3.2~12.1	3.1	0.83
	bio3(℃)	2.3~5.0	4.3	0.74
	bio12（mm）	284.4~1369.2	857.5	0.7
R.tanguticum	alt(m)	2244.7~4383.4	4009.1	0.66
	bio1(℃)	-3.1~5.8	1.1	0.65
	bio3(℃)	3.2~4.5	4	0.71
	bio12（mm）	345.3~862.9	545.3	0.62
R.pumilum	alt(m)	3945.2~4719.9	3763.1	0.64
	bio1(℃)	-5.7~3.8	-0.7	0.6
	bio3(℃)	3.1~4.7	4.3	0.6
	bio12（mm）	264.3~770.2	493.4	0.6
R.officinale	alt(m)	1176.6~4437.5	2896.1	0.78
	bio1(℃)	0.3~17.8	3.4	0.58
	bio3(℃)	1.5-5.8	4.7	0.87
	bio12（mm）	725.3~1488.2	879.7	0.69
R.nobile	alt(m)	3491.5~4388.2	4388.2	0.65
	bio1(℃)	-2.0~5.6	1.8	0.61
	bio3(℃)	4.2~4.6	4.4	0.7
	bio12（mm）	343.9~1121.4	559.42	0.59
R.moorcroftianum	alt(m)	1444.2~6565.7	5204.8	0.63
	bio1(℃)	15.3~16.9	-4.1	0.66
	bio3(℃)	3.5~5.3	3.85	0.64
	bio12（mm）	133.6~551.7	267.1	0.7
R.spiciforme	alt(m)	3252.5~6681.5	6100.9	0.73
	bio1(℃)	-8.1~0.7	-3.6	0.59
	bio3(℃)	3.1~4.1	3.2	0.65
	bio12（mm）	157.2~751.2	324.2	0.7
R.przewalskyi	alt(m)	2460.2-4677.7	3583.9	0.7
	bio1(℃)	-10.6~4.7	-2.9	0.59
	bio3(℃)	3.1~4.6	3.2	0.66
	bio12（mm）	147.9~769.6	324.2	0.7
